# Supplementary material for: HPV, tumour metabolism and novel target identification in head and neck squamous cell carcinoma
Source: Br J Cancer. 2019 Jan 17;120(3):356–67. doi: 10.1038/s41416-018-0364-7 (PMC6353968; doi:10.1038/s41416-018-0364-7)
Supplement: Supplementary file 11 — Supplementary Table 1 [file 41416_2018_364_MOESM11_ESM.xlsx]

## Sheet: TABLE 1A
Table 2A. Full gene expression list. Raw counts were processed in Bioconductor package EdgeR (version 3.4.2) pror to TMM normalisation. Nonspecific filtering of count data was performed such that genes with less than 2 read counts per million in 25% of the samples were removed.
Series	genes	logFC	logCPM	LR	PValue	FDR
14144	NEFH	5.3594	3.7701	80.6956	2.63e-19	3.84e-15
19764	SPIB	3.96957	3.65179	79.2972	5.34e-19	3.89e-15
3145	CD22	3.61845	4.08489	68.2308	1.45e-16	7.06e-13
4387	CXCR5	3.72564	1.90139	66.1759	4.12e-16	1.5e-12
18995	SLFN13	2.0908	5.51678	64.8434	8.11e-16	2.36e-12
7099	GGA2	1.58302	7.14906	61.1163	5.38e-15	1.26e-11
2598	C9orf172	2.94256	1.42136	60.8912	6.03e-15	1.26e-11
10733	LOC283663	3.14894	2.65939	56.4571	5.74e-14	1.05e-10
13628	MS4A1	4.11253	5.75918	56.1206	6.82e-14	1.1e-10
6375	FCRL2	3.60151	2.49348	55.7316	8.31e-14	1.21e-10
3133	CD19	3.85532	3.46158	54.5401	1.52e-13	2.02e-10
10786	LOC285084	4.3385	2.99057	52.9331	3.45e-13	4.19e-10
6374	FCRL1	4.36717	2.37737	51.808	6.12e-13	6.86e-10
9001	KCNJ10	3.59595	2.03084	50.5505	1.16e-12	1.21e-09
20199	SYCE2	2.43196	0.98336	49.2465	2.26e-12	2.1e-09
969	ARHGAP4	2.00548	5.686	49.2014	2.31e-12	2.1e-09
20815	TMC8	2.09334	5.68307	49.0163	2.54e-12	2.17e-09
20772	TLR10	2.94222	3.2067	47.7315	4.89e-12	3.95e-09
17440	RHBDL3	3.37547	1.93208	47.2512	6.24e-12	4.79e-09
5591	EP400NL	2.02975	2.71741	46.4114	9.59e-12	6.98e-09
9800	LIMD2	1.83744	4.79174	44.9325	2.04e-11	1.41e-08
42	ABCA3	2.96578	4.34213	44.5511	2.48e-11	1.64e-08
3386	CEL	3.28555	3.33401	44.1185	3.09e-11	1.96e-08
8827	ITGAL	2.28974	5.63356	42.8146	6.02e-11	3.65e-08
18465	SH2D5	-4.64214	3.63283	42.672	6.47e-11	3.77e-08
22123	VCAM1	2.74218	6.19437	42.3324	7.7e-11	4.18e-08
19581	SNX22	2.19247	2.12587	42.2523	8.02e-11	4.18e-08
11705	MAP4K1	2.15609	4.34316	42.243	8.06e-11	4.18e-08
5342	EEF1A2	-5.2449	3.70661	42.1793	8.33e-11	4.18e-08
16910	PVRIG	1.98083	1.98834	42.0482	8.9e-11	4.32e-08
21311	TRAF1	1.52154	5.02785	41.9409	9.41e-11	4.42e-08
6951	GALNT6	-2.44292	5.9601	41.7924	1.01e-10	4.62e-08
6255	FASLG	2.74819	1.77419	41.5344	1.16e-10	4.98e-08
15373	PARP15	2.45607	3.31162	41.5035	1.18e-10	4.98e-08
1434	BANK1	2.56176	3.49527	41.4692	1.2e-10	4.98e-08
7331	GOLGA7B	-3.33242	4.67945	41.323	1.29e-10	5.03e-08
3730	CLEC2D	1.96413	4.91655	41.2903	1.31e-10	5.03e-08
3206	CD8B	2.70782	3.13907	41.2895	1.31e-10	5.03e-08
23166	ZNF683	3.33061	2.04351	41.0705	1.47e-10	5.36e-08
5588	EOMES	2.57622	2.6233	41.0672	1.47e-10	5.36e-08
20006	STAP1	2.91278	1.71325	40.8951	1.61e-10	5.71e-08
8371	HVCN1	2.06468	3.27668	40.3074	2.17e-10	7.52e-08
8610	IL2RG	2.07147	5.92941	40.186	2.31e-10	7.54e-08
9301	KLC3	-2.37407	4.45539	40.1758	2.32e-10	7.54e-08
15402	PAX6	2.95796	3.05646	40.1678	2.33e-10	7.54e-08
11493	LTB	2.46346	3.91497	40.022	2.51e-10	7.95e-08
2089	C19orf57	2.16076	2.73447	39.8995	2.67e-10	8.19e-08
20203	SYCP2	3.2048	5.38959	39.8799	2.7e-10	8.19e-08
6793	FSTL3	-2.7264	4.84154	39.5649	3.17e-10	9.43e-08
18294	2001-09-01	2.22829	4.22553	39.3768	3.49e-10	1.02e-07
17513	RLTPR	2.36554	3.70513	38.9208	4.41e-10	1.26e-07
16866	PTPRCAP	1.99974	4.14718	38.5964	5.21e-10	1.46e-07
15971	PLAC8	2.91451	5.30031	38.5513	5.33e-10	1.47e-07
17957	RYR3	2.8385	3.0151	38.3992	5.77e-10	1.56e-07
8110	HMSD	2.68765	0.844278	38.2916	6.09e-10	1.61e-07
14621	NUP210	1.6778	6.28066	37.867	7.57e-10	1.94e-07
8394	ICAM4	2.95005	1.83376	37.7821	7.91e-10	1.94e-07
10472	LOC100506779	1.98246	1.85967	37.7737	7.94e-10	1.94e-07
8609	IL2RB	1.95696	5.18112	37.7652	7.98e-10	1.94e-07
6380	FCRLA	2.7699	2.67443	37.763	7.99e-10	1.94e-07
22712	ZFR2	4.08001	1.50047	37.7029	8.24e-10	1.97e-07
19053	SMC1B	4.0198	3.33248	37.3588	9.83e-10	2.31e-07
11491	LTA	2.3359	0.938231	37.2124	1.06e-09	2.45e-07
10693	LOC254559	3.13084	4.15762	37.0426	1.16e-09	2.63e-07
8593	IL21R	2.10741	3.12052	36.3356	1.66e-09	3.72e-07
7450	GPR174	2.74021	1.73738	36.2473	1.74e-09	3.84e-07
22316	WDR52	1.9173	4.20618	36.1417	1.83e-09	3.99e-07
21141	TNFRSF13C	2.3643	1.11977	36.0836	1.89e-09	4.05e-07
17024	RAB42	2.34558	1.44095	35.7555	2.24e-09	4.72e-07
14306	NLRC3	1.89383	4.21214	35.6956	2.31e-09	4.73e-07
21794	UBASH3A	2.33426	2.36321	35.6947	2.31e-09	4.73e-07
16860	PTPN6	1.28217	6.00318	35.5073	2.54e-09	5.14e-07
9638	LAT	1.63648	3.88319	35.4171	2.66e-09	5.31e-07
23043	ZNF541	4.07459	2.62439	35.3539	2.75e-09	5.41e-07
11362	LRMP	1.95833	4.36694	35.0462	3.22e-09	6.23e-07
20381	TBC1D10C	2.1539	4.28988	35.0288	3.25e-09	6.23e-07
22745	ZMAT1	2.55266	3.78438	34.995	3.31e-09	6.25e-07
5741	EVL	1.33809	6.10785	34.9312	3.42e-09	6.38e-07
17380	RFX5	1.13861	6.17593	34.8889	3.49e-09	6.44e-07
10149	LOC100131096	1.73755	4.15094	34.8168	3.62e-09	6.6e-07
21153	TNFRSF9	1.94945	3.40757	34.7488	3.75e-09	6.75e-07
5160	DSC1	-7.04091	5.98375	34.6823	3.88e-09	6.89e-07
6376	FCRL3	2.72277	2.74486	34.3746	4.55e-09	7.9e-07
20439	TBX1	-2.5395	3.72445	34.3619	4.58e-09	7.9e-07
10419	LOC100506123	2.28795	2.07491	34.3246	4.66e-09	7.9e-07
11650	MAMDC4	1.60366	3.51025	34.3229	4.67e-09	7.9e-07
3169	CD37	2.26254	4.79225	34.3028	4.72e-09	7.9e-07
4351	CUL9	1.13113	5.63859	34.1391	5.13e-09	8.49e-07
15952	PLA2G2D	3.90185	3.89635	34.0894	5.26e-09	8.61e-07
17470	RIBC2	1.93188	2.10249	34.0532	5.36e-09	8.68e-07
5756	EXOC3L4	2.67605	2.26069	33.993	5.53e-09	8.85e-07
8883	JAK3	1.59759	5.24458	33.973	5.59e-09	8.85e-07
14459	NQO1	-2.08525	6.41198	33.8331	6e-09	9.4e-07
7409	GPR114	1.9891	2.499	33.6379	6.64e-09	1.03e-06
14384	NOS2	3.34066	3.0303	33.588	6.81e-09	1.04e-06
20339	TARP	2.29914	2.555	33.5676	6.88e-09	1.04e-06
19778	SPINK6	-9.0079	4.52932	33.445	7.33e-09	1.1e-06
8841	ITGB7	1.57381	4.50052	33.386	7.56e-09	1.12e-06
6957	GALNTL4	-1.71642	5.16344	33.2615	8.06e-09	1.19e-06
17152	RASAL3	2.03542	4.62576	33.2285	8.19e-09	1.19e-06
7027	GCET2	1.65999	3.26618	33.0165	9.14e-09	1.32e-06
8567	IL17RB	1.89037	2.53144	32.9106	9.65e-09	1.37e-06
14279	NKG7	2.17442	3.38632	32.9094	9.66e-09	1.37e-06
4087	CR2	3.81531	3.34111	32.6932	1.08e-08	1.51e-06
18011	SAMD3	2.33116	1.92778	32.636	1.11e-08	1.54e-06
20720	TIGIT	2.1023	4.22378	32.6005	1.13e-08	1.56e-06
5175	DSG1	-5.89259	8.61209	32.4626	1.22e-08	1.65e-06
8513	IGFN1	-5.43765	2.30275	32.3193	1.31e-08	1.76e-06
11256	LOC729683	1.75379	1.69717	32.0109	1.53e-08	2.05e-06
493	AKAP5	1.78285	2.64073	31.9852	1.55e-08	2.06e-06
9468	KRT75	-6.18183	6.61624	31.9415	1.59e-08	2.07e-06
1726	BTN2A2	1.24602	4.58027	31.9355	1.59e-08	2.07e-06
18591	SKAP1	2.09261	3.19458	31.8873	1.63e-08	2.11e-06
3183	CD52	2.29208	4.78902	31.8247	1.69e-08	2.16e-06
868	APOBEC3G	1.58147	4.70099	31.6203	1.87e-08	2.37e-06
22548	ZAP70	2.11561	4.29614	31.5933	1.9e-08	2.39e-06
1577	BLK	2.88462	2.65697	31.5614	1.93e-08	2.39e-06
8324	HSPB3	-5.01583	1.11082	31.5555	1.94e-08	2.39e-06
1189	ATF5	1.61114	5.35077	31.4573	2.04e-08	2.5e-06
5893	FAM129C	3.1063	1.61369	31.4411	2.06e-08	2.5e-06
11878	MDM1	1.13012	3.95483	31.3999	2.1e-08	2.52e-06
1841	C11orf92	3.1721	4.20694	31.3917	2.11e-08	2.52e-06
4915	DKK3	-1.88144	6.74899	31.341	2.16e-08	2.56e-06
134	ACAP1	1.88464	5.00106	31.3105	2.2e-08	2.58e-06
3198	CD79B	2.41688	3.27708	31.2383	2.28e-08	2.66e-06
3189	CD6	1.91116	4.23348	31.0558	2.51e-08	2.9e-06
7720	GZMH	2.45633	2.73088	31.0331	2.54e-08	2.91e-06
21140	TNFRSF13B	2.95333	0.663517	30.9348	2.67e-08	3.04e-06
3993	CORO1A	1.73619	6.06782	30.8031	2.86e-08	3.22e-06
10377	LOC100505746	2.1077	3.13334	30.5347	3.28e-08	3.67e-06
3348	CDSN	-6.83218	7.45032	30.3694	3.57e-08	3.97e-06
4146	CRTAM	2.57533	2.11854	30.3484	3.61e-08	3.98e-06
18572	SIRPG	2.2591	2.72906	30.2242	3.85e-08	4.21e-06
18952	SLC7A5	-2.26767	8.55919	30.2083	3.88e-08	4.22e-06
3930	COL4A4	2.39787	3.19387	30.1942	3.91e-08	4.22e-06
2070	C19orf26	-2.46945	1.26786	30.1163	4.07e-08	4.3e-06
19081	SMOX	-2.04694	4.49092	30.1144	4.07e-08	4.3e-06
8505	IGFBP6	-3.03927	6.24442	30.096	4.11e-08	4.3e-06
1734	BTNL9	2.66195	4.35716	30.0889	4.13e-08	4.3e-06
11714	MAP7D2	3.32633	2.56769	30.088	4.13e-08	4.3e-06
8305	HSPA12A	-2.29785	3.67279	30.0641	4.18e-08	4.32e-06
5820	FADD	-2.42291	6.44968	29.9824	4.36e-08	4.47e-06
977	ARHGAP9	1.71152	4.99087	29.8202	4.74e-08	4.83e-06
7367	GPAT2	2.56945	3.06965	29.8069	4.77e-08	4.83e-06
21183	TNNT1	-3.79504	5.04042	29.7906	4.81e-08	4.83e-06
13807	MYB	2.07913	3.19544	29.7293	4.97e-08	4.96e-06
638	AMY2B	1.88713	3.10334	29.6813	5.09e-08	5.05e-06
18040	SASH3	1.77081	5.10661	29.6102	5.28e-08	5.2e-06
19646	SOX30	2.76935	1.28196	29.5468	5.46e-08	5.34e-06
23363	ZYG11A	2.39465	1.93687	29.4663	5.69e-08	5.51e-06
15401	PAX5	2.53559	1.4214	29.4572	5.72e-08	5.51e-06
3214	CDA	-3.33686	4.83567	29.374	5.97e-08	5.72e-06
9371	KLK14	-7.19424	5.83427	29.3096	6.17e-08	5.87e-06
10012	LMX1B	-4.32302	1.35468	29.2212	6.46e-08	6.1e-06
1389	B4GALNT3	-2.85214	5.91873	29.2104	6.49e-08	6.1e-06
20608	TFCP2L1	-2.90289	6.44455	29.1881	6.57e-08	6.1e-06
14466	NR1H3	1.90733	4.32558	29.1872	6.57e-08	6.1e-06
4331	CTSW	2.12286	3.16925	29.1551	6.68e-08	6.16e-06
5380	EFNB3	-2.51024	2.06388	29.0823	6.94e-08	6.35e-06
3205	CD8A	2.27738	5.04991	29.0627	7.01e-08	6.38e-06
18561	SIM2	2.80356	4.52558	28.8753	7.72e-08	6.98e-06
10589	LOC115110	1.9072	1.84697	28.7849	8.09e-08	7.27e-06
3171	CD3D	1.99003	3.73703	28.6745	8.56e-08	7.65e-06
15388	PASK	1.26053	4.47595	28.643	8.7e-08	7.73e-06
3932	COL4A6	-3.64551	4.56806	28.5962	8.92e-08	7.84e-06
19823	SPRR2G	-8.26147	8.67631	28.593	8.93e-08	7.84e-06
19797	SPOCK2	1.96241	5.6475	28.5531	9.12e-08	7.95e-06
22098	VAMP1	1.45778	4.37869	28.5089	9.33e-08	8.09e-06
4774	DENND1C	1.28341	4.81777	28.4631	9.55e-08	8.23e-06
22666	ZDHHC9	-1.18824	5.74143	28.3814	9.96e-08	8.53e-06
21041	TMEM63C	-4.31267	5.01073	28.3684	1e-07	8.54e-06
6631	FLRT3	-3.78623	4.64586	28.3481	1.01e-07	8.58e-06
5796	F2RL1	-2.17118	5.5473	28.2247	1.08e-07	9.09e-06
6198	FAM89A	-2.04177	4.29202	28.2031	1.09e-07	9.14e-06
10680	LOC219731	2.58738	1.00418	28.1823	1.1e-07	9.19e-06
16977	RAB11FIP5	-1.23158	5.18317	28.104	1.15e-07	9.51e-06
2809	CASP14	-7.9595	5.39617	28.0299	1.19e-07	9.82e-06
8295	HSH2D	1.54059	4.37688	28.02	1.2e-07	9.82e-06
9919	LINC00426	1.99831	0.915166	27.9581	1.24e-07	1.01e-05
17601	RNF207	1.50578	4.23219	27.9274	1.26e-07	1.02e-05
19105	SNAI2	-1.55212	6.10769	27.9086	1.27e-07	1.02e-05
23115	ZNF620	1.77197	1.43244	27.8405	1.32e-07	1.05e-05
19092	SMTN	-1.68091	5.88541	27.8027	1.34e-07	1.07e-05
21786	UBA7	1.4362	5.99936	27.6635	1.44e-07	1.14e-05
19997	STAG3	3.08664	4.31347	27.5889	1.5e-07	1.18e-05
8682	INPP1	1.35881	5.99709	27.5828	1.51e-07	1.18e-05
3100	CCR5	1.91498	4.46936	27.5581	1.52e-07	1.19e-05
3338	CDR2L	-1.72614	4.19069	27.5214	1.55e-07	1.2e-05
3172	CD3E	1.97573	4.95975	27.5082	1.56e-07	1.21e-05
8358	HTR7	-3.34303	3.04836	27.4945	1.58e-07	1.21e-05
14701	ODZ2	-3.17172	6.64021	27.3882	1.66e-07	1.27e-05
13998	NAV3	-3.35043	3.52252	27.382	1.67e-07	1.27e-05
757	ANO1	-3.44418	8.84446	27.3574	1.69e-07	1.28e-05
20223	SYNGR3	2.06162	2.17783	27.2774	1.76e-07	1.32e-05
8624	IL4I1	2.08664	3.63741	27.2699	1.77e-07	1.32e-05
4683	DDX26B	1.25849	4.68988	27.2412	1.8e-07	1.33e-05
9188	KIAA1407	1.49005	3.43468	27.2216	1.81e-07	1.34e-05
13676	MSX2	-3.1018	2.02441	27.1842	1.85e-07	1.36e-05
8946	KBTBD12	2.52529	2.13861	27.1047	1.93e-07	1.41e-05
22033	USP2	-3.15633	3.69223	27.0888	1.94e-07	1.42e-05
3064	CCNA1	-4.75633	3.46625	27.0293	2e-07	1.45e-05
21875	UBXN11	1.25416	4.25089	27.0165	2.02e-07	1.45e-05
8826	ITGAE	1.25408	4.77562	26.9912	2.04e-07	1.46e-05
5048	DNER	-3.89638	1.92196	26.983	2.05e-07	1.46e-05
3747	CLGN	2.87001	2.46152	26.9782	2.06e-07	1.46e-05
3060	CCL5	1.78655	5.73852	26.9662	2.07e-07	1.46e-05
5245	DVL1	-1.03827	6.19598	26.9612	2.08e-07	1.46e-05
6466	FHL2	-1.27195	5.82398	26.9316	2.11e-07	1.48e-05
9422	KRT1	-7.62897	9.59464	26.9128	2.13e-07	1.48e-05
17419	RGS20	-2.68151	3.03734	26.8918	2.15e-07	1.49e-05
16258	POU2F2	1.52689	3.89311	26.7897	2.27e-07	1.57e-05
8104	HMHA1	1.33133	5.71317	26.7791	2.28e-07	1.57e-05
2837	CBFA2T2	1.14378	5.58255	26.7373	2.33e-07	1.59e-05
13681	MT1E	-2.96777	5.06655	26.616	2.48e-07	1.69e-05
17454	RHOD	-2.31447	6.14953	26.5445	2.58e-07	1.74e-05
474	AJAP1	-3.91934	2.90349	26.5128	2.62e-07	1.76e-05
17681	RPA2	0.871041	5.86726	26.5124	2.62e-07	1.76e-05
15196	OSTalpha	1.824	1.64432	26.4765	2.67e-07	1.78e-05
8784	IRX2	-2.35701	4.30718	26.4358	2.72e-07	1.81e-05
13440	MN1	-1.80534	4.76873	26.4221	2.74e-07	1.82e-05
3832	CNGB1	-4.37592	3.37983	26.292	2.94e-07	1.93e-05
8253	HS3ST4	3.99968	1.57627	26.1854	3.1e-07	2.03e-05
869	APOBEC3H	2.05118	1.17847	25.9456	3.51e-07	2.29e-05
1066	ARNT2	2.08912	3.64232	25.8328	3.72e-07	2.42e-05
143	ACBD7	2.15481	1.65241	25.8219	3.74e-07	2.42e-05
19818	SPRR2B	-7.24282	7.2239	25.767	3.85e-07	2.47e-05
9429	KRT16P2	-4.73683	4.70094	25.7591	3.87e-07	2.47e-05
10110	LOC100130231	2.38143	2.68444	25.752	3.88e-07	2.47e-05
22117	VAV1	1.50867	4.49076	25.7519	3.88e-07	2.47e-05
19925	SSFA2	-1.33854	7.91686	25.5977	4.21e-07	2.66e-05
21317	TRAF3IP3	1.52902	4.40601	25.5753	4.25e-07	2.68e-05
8906	JPH2	-3.72353	2.08426	25.5183	4.38e-07	2.75e-05
22607	ZC3H12D	1.65794	3.04545	25.4821	4.47e-07	2.79e-05
5833	FAIM3	1.84347	4.07335	25.4358	4.57e-07	2.85e-05
3552	CHIT1	4.03389	5.5665	25.416	4.62e-07	2.86e-05
18458	SH2D1A	2.27609	3.04219	25.3209	4.85e-07	3e-05
3330	CDKN2C	1.52324	5.01762	25.2729	4.98e-07	3.06e-05
8543	IKZF3	2.09866	2.97797	25.2572	5.02e-07	3.07e-05
7151	GJA1	-2.04945	8.86089	25.2342	5.08e-07	3.09e-05
21895	UCP2	1.56499	5.58949	25.2004	5.17e-07	3.14e-05
12272	MIR155HG	1.97854	2.22494	25.0713	5.53e-07	3.34e-05
21139	TNFRSF12A	-1.66998	5.6681	25.0615	5.55e-07	3.34e-05
284	ADAMTS15	-2.94665	3.80597	25.0402	5.61e-07	3.37e-05
2429	C5orf39	1.4039	1.8021	25.0178	5.68e-07	3.39e-05
3013	CCDC86	-1.29789	4.8859	24.9576	5.86e-07	3.48e-05
20488	TCF7	1.53075	4.27281	24.8597	6.17e-07	3.65e-05
17929	RUNDC3A	-3.00898	1.88345	24.8502	6.2e-07	3.65e-05
19800	SPON2	-1.67247	5.61698	24.7921	6.39e-07	3.75e-05
11936	MEI1	2.74515	4.81193	24.7747	6.44e-07	3.77e-05
18540	SIGIRR	1.36826	4.25371	24.759	6.5e-07	3.78e-05
3139	CD2	1.91158	5.00233	24.7533	6.52e-07	3.78e-05
726	ANKRD36B	1.33148	2.83412	24.7165	6.64e-07	3.83e-05
9657	LCE1F	-7.1802	3.07121	24.7037	6.69e-07	3.83e-05
20902	TMEM156	1.88604	2.25906	24.6951	6.72e-07	3.83e-05
5215	DUSP14	-1.59043	5.8718	24.6904	6.73e-07	3.83e-05
15495	PCDHGC3	-1.71138	4.99055	24.6897	6.73e-07	3.83e-05
866	APOBEC3D	1.50883	3.15573	24.6195	6.98e-07	3.95e-05
9426	KRT14	-3.77526	12.779	24.6148	7e-07	3.95e-05
5378	EFNB1	-1.64022	7.19752	24.6041	7.04e-07	3.96e-05
20311	TAF7L	3.24512	1.79555	24.5546	7.22e-07	4.05e-05
19009	SLITRK6	-3.54067	4.81046	24.4416	7.66e-07	4.27e-05
2834	CAV1	-2.13564	8.16317	24.4333	7.69e-07	4.28e-05
13897	MYOM3	-3.73606	3.64634	24.4004	7.83e-07	4.33e-05
3071	CCND1	-2.87815	8.959	24.3946	7.85e-07	4.33e-05
1359	AZGP1	-7.14322	7.57697	24.3564	8.01e-07	4.4e-05
16722	PSIP1	1.13753	6.24105	24.3452	8.05e-07	4.41e-05
14284	NKTR	0.980106	6.56037	24.3297	8.12e-07	4.42e-05
15575	PDE6B	1.99427	1.68681	24.3263	8.13e-07	4.42e-05
9753	LGI2	2.38166	3.03865	24.2865	8.3e-07	4.5e-05
8884	JAKMIP1	2.15263	1.62806	24.2455	8.48e-07	4.57e-05
18946	SLC7A11	-2.23697	5.16883	24.2317	8.54e-07	4.59e-05
16384	PPP1R3E	1.14254	3.76974	24.1579	8.88e-07	4.75e-05
3202	CD83	1.5012	4.93652	24.056	9.36e-07	4.99e-05
15988	PLCD3	-1.6996	5.47252	24.0069	9.6e-07	5.1e-05
5288	EAF2	1.4251	3.0133	23.9855	9.71e-07	5.14e-05
18214	SEC14L2	-1.73024	5.06285	23.8826	1.02e-06	5.39e-05
12028	MGA	0.873448	5.58784	23.8811	1.02e-06	5.39e-05
18836	SLC35F3	-2.25747	1.953	23.8528	1.04e-06	5.45e-05
1479	BCHE	-4.21444	2.35622	23.8249	1.06e-06	5.51e-05
9380	KLK9	-5.24481	5.83007	23.8018	1.07e-06	5.55e-05
10354	LOC100505549	1.47239	1.14664	23.7454	1.1e-06	5.68e-05
9246	KIF21B	1.34246	4.16682	23.7416	1.1e-06	5.68e-05
504	AKNA	1.36235	5.98364	23.7386	1.1e-06	5.68e-05
718	ANKRD32	0.898658	3.87579	23.696	1.13e-06	5.79e-05
18580	SIT1	1.9132	2.20224	23.6889	1.13e-06	5.79e-05
4913	DKK1	-3.93735	4.42813	23.6178	1.17e-06	5.97e-05
15154	ORAOV1	-2.30041	5.94735	23.6167	1.18e-06	5.97e-05
2782	CARD11	1.49068	4.17263	23.5613	1.21e-06	6.09e-05
7317	GOLGA2P5	1.48353	2.94693	23.5606	1.21e-06	6.09e-05
6643	FMNL1	1.20792	5.7878	23.5553	1.21e-06	6.09e-05
18496	SHANK2	-3.66005	4.36553	23.5495	1.22e-06	6.09e-05
4942	DLX1	-2.53826	1.56618	23.4274	1.3e-06	6.46e-05
16861	PTPN7	1.62692	4.6481	23.4245	1.3e-06	6.46e-05
6237	FANCD2	1.16747	4.9522	23.379	1.33e-06	6.59e-05
9573	KRTDAP	-5.39663	8.59124	23.3698	1.34e-06	6.6e-05
3149	CD247	1.77223	3.7118	23.3498	1.35e-06	6.64e-05
17007	RAB37	1.90521	2.53015	23.3445	1.35e-06	6.64e-05
3148	CD244	1.85519	1.9064	23.296	1.39e-06	6.79e-05
8687	INPP5D	1.50503	5.61544	23.2481	1.42e-06	6.94e-05
17047	RABGAP1L	0.773478	5.70649	23.2278	1.44e-06	6.99e-05
19656	SP140	2.01308	3.75824	23.219	1.45e-06	7e-05
18958	SLC7A8	-2.14351	7.19339	23.2074	1.45e-06	7.01e-05
7015	GBP4	1.96001	6.6702	23.0929	1.54e-06	7.41e-05
3928	COL4A3	2.12727	2.15507	23.0891	1.55e-06	7.41e-05
8509	IGFL2	-4.34311	2.76398	22.9951	1.62e-06	7.76e-05
4333	CTTN	-2.16121	9.10501	22.9747	1.64e-06	7.79e-05
7033	GCH1	1.0889	5.1736	22.9739	1.64e-06	7.79e-05
962	ARHGAP30	1.23272	5.83731	22.9682	1.65e-06	7.79e-05
1567	BIRC3	1.51557	7.05169	22.9221	1.69e-06	7.93e-05
5509	ELOVL4	-2.89509	4.82568	22.9211	1.69e-06	7.93e-05
9430	KRT16P3	-4.15742	4.86447	22.9158	1.69e-06	7.93e-05
879	APOE	2.55604	7.85235	22.9078	1.7e-06	7.93e-05
9639	LAT2	1.29247	4.0584	22.8889	1.72e-06	7.99e-05
19790	SPN	1.71896	4.34433	22.8192	1.78e-06	8.26e-05
19847	SPTLC3	-2.42971	4.1918	22.7848	1.81e-06	8.38e-05
838	APCDD1	-1.57573	6.23946	22.7146	1.88e-06	8.66e-05
4444	CYFIP2	1.5152	4.69637	22.6965	1.9e-06	8.72e-05
18064	SCAI	1.09813	4.01675	22.6702	1.92e-06	8.81e-05
21702	TUBB3	-1.88192	4.74935	22.6544	1.94e-06	8.85e-05
8737	IQCB1	1.05462	5.26421	22.6191	1.98e-06	8.99e-05
22395	WNK3	1.98839	1.40141	22.6003	1.99e-06	9.05e-05
18501	SHC1	-1.21408	7.71808	22.5678	2.03e-06	9.15e-05
733	ANKRD44	1.41472	4.54802	22.5672	2.03e-06	9.15e-05
15825	PID1	-2.10219	3.287	22.5415	2.06e-06	9.24e-05
3641	CIITA	1.65042	5.28281	22.5294	2.07e-06	9.27e-05
1194	ATF7IP2	1.33484	3.26674	22.5251	2.07e-06	9.27e-05
1744	BZRAP1	1.68955	3.91499	22.4543	2.15e-06	9.59e-05
11870	MDFI	-1.55368	5.34127	22.429	2.18e-06	9.68e-05
18603	SLA2	1.76467	2.86583	22.418	2.19e-06	9.71e-05
16782	PSTPIP1	1.64505	3.56014	22.3465	2.28e-06	0.000100468
16122	PNLIPRP3	-6.00904	4.77396	22.3112	2.32e-06	0.000101809
8539	IKBKE	1.07784	4.78435	22.3094	2.32e-06	0.000101809
1217	ATM	1.04949	5.98717	22.3019	2.33e-06	0.000101899
11694	MAP3K14	0.986988	4.88611	22.2811	2.36e-06	0.000102705
16359	PPP1R14C	-1.9793	6.06804	22.2419	2.4e-06	0.000104508
19829	SPRY4	-1.35169	4.84713	22.2235	2.43e-06	0.000105198
16302	PPFIA1	-2.02468	7.87691	22.1998	2.46e-06	0.000106191
11229	LOC728743	1.34167	3.16309	22.1912	2.47e-06	0.000106354
3132	CD180	1.70559	3.34583	22.1663	2.5e-06	0.000107423
16942	PYHIN1	2.04552	2.56726	22.1384	2.54e-06	0.000108675
22056	USP4	0.734098	6.04624	22.1205	2.56e-06	0.000109371
22504	YBX2	2.74197	3.08367	22.0963	2.59e-06	0.000110437
8788	IRX6	2.84809	2.17563	22.0754	2.62e-06	0.000111319
4830	DHFR	0.917142	6.11757	22.0629	2.64e-06	0.000111716
10371	LOC100505696	1.32014	3.27169	22.0476	2.66e-06	0.000112289
7598	GSDMA	-4.63714	5.58312	22.0369	2.67e-06	0.000112591
8560	IL16	1.34496	5.5776	21.984	2.75e-06	0.00011465
1615	BNIP3	-1.85735	5.87641	21.9804	2.75e-06	0.00011465
22692	ZFP3	1.2582	3.90052	21.9798	2.76e-06	0.00011465
4283	CTC1	0.866405	5.17469	21.977	2.76e-06	0.00011465
872	APOC1	2.84794	5.67856	21.9627	2.78e-06	0.00011465
6242	FANCL	1.00928	4.05471	21.961	2.78e-06	0.00011465
20676	THEMIS	2.18794	2.607	21.9557	2.79e-06	0.00011465
4218	CSPG4	-2.67838	6.18582	21.9506	2.8e-06	0.00011465
3181	CD48	1.8751	4.77972	21.9489	2.8e-06	0.00011465
5081	DOCK8	1.42067	5.83016	21.9474	2.8e-06	0.00011465
2892	CCDC113	-1.94666	2.35884	21.9404	2.81e-06	0.000114748
3947	COL9A2	1.8314	4.64588	21.8954	2.88e-06	0.000117143
221	ACTN1	-1.4988	8.40661	21.8852	2.89e-06	0.000117436
10471	LOC100506776	1.77029	1.89856	21.8656	2.92e-06	0.000118314
11765	MARK4	-0.890214	5.34614	21.8529	2.94e-06	0.000118769
21258	TPBG	-1.2995	6.59063	21.8436	2.96e-06	0.000119017
5861	FAM113B	1.38854	3.33957	21.8382	2.97e-06	0.000119023
2444	C5orf56	1.62853	1.99043	21.7916	3.04e-06	0.000121611
15544	PDCD1	1.87148	2.45575	21.7362	3.13e-06	0.000124833
4385	CXCR3	2.02168	2.2992	21.7281	3.14e-06	0.00012502
9289	KIRREL	-1.75107	4.71862	21.7226	3.15e-06	0.000125036
451	AHNAK2	-2.00627	8.15146	21.629	3.31e-06	0.000130928
7704	GVINP1	1.76525	4.1453	21.6054	3.35e-06	0.000132193
5621	EPHB4	-1.11139	6.6997	21.561	3.43e-06	0.000134926
10240	LOC100233209	1.54224	2.21332	21.5081	3.52e-06	0.000138184
15667	PES1	-0.878657	6.25044	21.5049	3.53e-06	0.000138184
4066	CPS1	-3.04758	2.34602	21.4821	3.57e-06	0.000139461
20209	SYK	0.925528	6.63773	21.4744	3.59e-06	0.000139643
16260	POU3F1	-2.64666	3.03443	21.4342	3.66e-06	0.000142222
8192	HOXC13	-3.5454	2.63262	21.4255	3.68e-06	0.000142492
11877	MDK	1.53625	6.26196	21.4145	3.7e-06	0.000142928
5691	ERVK13-1	0.916596	3.67306	21.3319	3.86e-06	0.000148828
13775	MUC4	2.89284	6.56855	21.32	3.89e-06	0.000149362
4955	DMKN	-3.46453	8.42857	21.2861	3.96e-06	0.000151627
8541	IKZF1	1.57626	5.37353	21.2436	4.04e-06	0.000154618
7718	GZMA	1.78277	3.98889	21.2157	4.1e-06	0.000156471
6818	FURIN	-1.10812	7.40267	21.207	4.12e-06	0.0001566
20446	TBX21	1.96959	1.75856	21.2042	4.13e-06	0.0001566
15242	P2RX5	2.17293	2.01692	21.1789	4.18e-06	0.000158262
17162	RASGRP2	1.90057	3.67392	21.1661	4.21e-06	0.000158674
7424	GPR137C	1.6639	1.36132	21.1606	4.22e-06	0.000158674
8818	ITGA3	-1.92805	8.30189	21.1591	4.23e-06	0.000158674
8363	HTRA4	2.55534	0.983831	21.1487	4.25e-06	0.000159129
3312	CDK6	-1.47163	6.55463	21.1364	4.28e-06	0.00015974
5533	EML4	0.741661	6.98512	21.0984	4.36e-06	0.000162521
5858	FAM111A	0.858349	6.09365	21.0807	4.4e-06	0.000163523
17603	RNF212	2.8566	3.08727	21.0769	4.41e-06	0.000163523
22934	ZNF37BP	1.06416	4.68354	21.0554	4.46e-06	0.000164941
21345	TRAT1	2.36801	2.11565	21.0464	4.48e-06	0.000165236
923	AREG	-2.83612	0.862347	21.0417	4.49e-06	0.000165236
46	ABCA7	1.16105	5.62828	21.0375	4.5e-06	0.000165236
20692	THSD1	-1.61913	4.0565	21.0076	4.57e-06	0.000167415
14282	NKPD1	-2.89748	2.63705	20.9939	4.61e-06	0.000168193
9427	KRT15	2.14184	9.70273	20.9703	4.66e-06	0.000169853
11833	MCART6	1.63313	1.17438	20.9383	4.74e-06	0.000172281
6626	FLNC	-2.95651	5.05615	20.9298	4.76e-06	0.000172616
19704	SPATA13	1.2402	5.14004	20.9147	4.8e-06	0.000173553
9748	LGALS9	1.51722	5.71147	20.8797	4.89e-06	0.000176316
4433	CYB5R3	-0.949254	7.47895	20.8684	4.92e-06	0.00017692
17297	RDH12	-4.11218	4.11202	20.8575	4.95e-06	0.000177396
13690	MT2A	-2.14052	7.1826	20.8538	4.96e-06	0.000177396
18304	2006-09-01	1.23883	5.37762	20.7872	5.13e-06	0.000183218
3379	CECR1	1.68431	6.4826	20.7816	5.15e-06	0.000183306
20386	TBC1D16	-1.11175	3.9088	20.7674	5.19e-06	0.00018422
8399	ICOSLG	1.57812	4.35518	20.7578	5.21e-06	0.000184701
22390	WISP3	-3.68445	0.752447	20.7516	5.23e-06	0.000184849
16482	PRDM15	1.0633	4.5354	20.7391	5.26e-06	0.000185608
15248	P2RY10	1.98568	2.6214	20.7293	5.29e-06	0.000185758
20814	TMC7	-1.69783	2.82591	20.7283	5.29e-06	0.000185758
1640	BPIFB1	-8.18145	9.17745	20.6945	5.39e-06	0.000188614
18135	SCML4	2.142	2.23617	20.6849	5.41e-06	0.000189105
10820	LOC285972	1.99759	1.29093	20.56	5.78e-06	0.000201225
6403	FERMT3	1.42229	5.02236	20.5568	5.79e-06	0.000201225
11500	LTBR	-0.951018	7.18617	20.513	5.92e-06	0.000205398
6731	FOXP3	1.49027	3.09335	20.4834	6.01e-06	0.000208095
20813	TMC6	0.986055	6.01808	20.372	6.38e-06	0.000220051
4126	CRISP3	-8.01928	8.09495	20.3642	6.4e-06	0.000220248
18930	SLC6A15	-2.61697	4.44929	20.3612	6.41e-06	0.000220248
9665	LCE3D	-5.29256	7.05846	20.3158	6.57e-06	0.00022501
4974	DNAH1	1.19388	3.70941	20.2979	6.63e-06	0.00022624
11337	LPPR2	-1.22666	4.61087	20.2964	6.63e-06	0.00022624
21142	TNFRSF14	1.12156	5.58881	20.2685	6.73e-06	0.000228811
4131	CRLF1	-3.09185	2.58998	20.2658	6.74e-06	0.000228811
15861	PIK3CD	1.04128	5.608	20.2514	6.79e-06	0.000230006
22399	WNT10B	1.69114	1.58549	20.2357	6.85e-06	0.000231362
22472	XPC	0.84653	5.34432	20.1729	7.07e-06	0.000238524
11433	LRRC59	-0.986787	7.38099	20.1401	7.2e-06	0.000242091
14041	NCF4	1.24596	4.51842	20.1276	7.24e-06	0.000243124
2706	CALB2	-3.23233	2.82098	20.1163	7.29e-06	0.000243608
9670	LCK	1.50755	4.67138	20.1108	7.31e-06	0.000243608
16937	PYGB	-1.27382	7.4292	20.1106	7.31e-06	0.000243608
1486	BCL2	1.54516	4.8285	20.0954	7.37e-06	0.000244991
16137	PNPLA1	-3.77674	1.58622	20.0606	7.5e-06	0.000248354
11607	MAGEA4	-9.25294	4.79669	20.059	7.51e-06	0.000248354
2417	C5	1.29541	3.28764	20.0563	7.52e-06	0.000248354
6812	FUCA1	1.34546	6.13976	20.0421	7.58e-06	0.000249632
3910	COL17A1	-2.23441	10.1198	20.0293	7.63e-06	0.000250742
8599	IL24	-3.51648	4.19362	20.0139	7.69e-06	0.000251659
1096	ARSJ	-1.85835	4.54758	20.0137	7.69e-06	0.000251659
17582	RNF165	2.12253	2.68057	19.9981	7.75e-06	0.000253156
21700	TUBB2A	-1.84947	5.32652	19.9811	7.82e-06	0.000254837
5231	DUSP6	-1.04078	6.90641	19.9711	7.86e-06	0.000255602
3423	CENPW	1.21341	4.93692	19.9408	7.99e-06	0.000258535
1212	ATHL1	1.35825	6.36658	19.9408	7.99e-06	0.000258535
957	ARHGAP25	1.31117	4.8685	19.9014	8.15e-06	0.00026334
1645	BPIFC	-5.53984	2.92153	19.8745	8.27e-06	0.000265945
14471	NR2C2	0.676965	5.91923	19.8741	8.27e-06	0.000265945
4777	DENND2D	1.08268	5.51876	19.809	8.56e-06	0.000274554
13779	MUCL1	-5.21971	2.43205	19.7963	8.62e-06	0.000275779
22155	VILL	1.40777	3.49715	19.7712	8.73e-06	0.000278812
3885	CNTRL	0.906693	5.50674	19.7585	8.79e-06	0.000280046
509	AKR1B15	-3.28306	3.79653	19.7537	8.81e-06	0.000280135
9461	KRT6B	-3.37116	11.108	19.7042	9.04e-06	0.00028686
5075	DOCK2	1.48215	5.52807	19.6969	9.07e-06	0.000287334
9612	LAMC3	-2.07726	2.78134	19.69	9.11e-06	0.000287746
8044	HKDC1	-4.021	2.13484	19.6748	9.18e-06	0.000289207
1253	ATP2C2	-2.82679	4.91223	19.6679	9.21e-06	0.000289207
1630	BOP1	-1.07424	5.74942	19.6669	9.22e-06	0.000289207
267	ADAM28	1.57266	4.62275	19.6638	9.23e-06	0.000289207
11532	LY9	2.0296	3.17685	19.6467	9.32e-06	0.000291191
8553	IL12RB1	1.54352	2.91394	19.6275	9.41e-06	0.000293451
6138	FAM70A	1.79054	2.31723	19.6237	9.43e-06	0.000293451
18634	SLC13A5	-4.43992	1.80534	19.6002	9.55e-06	0.000296456
5628	EPM2AIP1	0.79153	5.50292	19.5935	9.58e-06	0.000296867
14351	NOB1	-0.812092	5.76138	19.543	9.84e-06	0.000303812
728	ANKRD36BP2	1.98139	3.15372	19.5412	9.85e-06	0.000303812
22338	WDR76	1.06241	4.84871	19.5109	1e-05	0.000308015
4034	CPA4	-3.16365	4.9893	19.504	1e-05	0.000308471
15386	PARVG	1.6024	4.82401	19.4958	1.01e-05	0.000309155
9401	KNTC1	1.0857	6.23981	19.4432	1.04e-05	0.000317089
21545	TSPAN32	1.97347	0.826048	19.4393	1.04e-05	0.000317089
18877	SLC3A2	-1.19874	7.87045	19.4105	1.05e-05	0.000321241
14039	NCF1C	1.55003	1.74278	19.3869	1.07e-05	0.000324552
1782	C10orf58	-1.11735	7.01396	19.3232	1.1e-05	0.00033487
3045	CCL20	2.02695	5.5222	19.2815	1.13e-05	0.000341552
15348	PAQR5	-2.61501	5.04397	19.2634	1.14e-05	0.000343233
13880	MYO3A	3.51999	3.02098	19.2618	1.14e-05	0.000343233
5073	DOCK10	1.37283	5.32217	19.2579	1.14e-05	0.000343233
4944	DLX3	-3.19325	4.00023	19.2563	1.14e-05	0.000343233
9234	KIF15	1.23691	4.31853	19.2513	1.15e-05	0.000343424
4658	DDN	-3.73675	2.59638	19.2142	1.17e-05	0.000349208
16364	PPP1R16B	1.53738	5.00085	19.2116	1.17e-05	0.000349208
14720	OLFM2	-1.74089	4.07004	19.192	1.18e-05	0.000352092
18833	SLC35E4	-1.62733	2.94606	19.1766	1.19e-05	0.000354209
9428	KRT16	-3.4442	11.6473	19.148	1.21e-05	0.000358819
9781	LIG1	0.919429	5.60385	19.1231	1.23e-05	0.000362796
11861	MCOLN2	1.36852	3.16123	19.0949	1.24e-05	0.000367462
22394	WNK2	2.40907	4.50916	19.0851	1.25e-05	0.000368598
22932	ZNF367	1.19297	4.39097	19.0752	1.26e-05	0.000369276
5086	DOK3	1.20132	4.21292	19.0739	1.26e-05	0.000369276
6645	FMNL3	0.916435	5.70608	19.063	1.26e-05	0.000370187
8780	IRS1	-1.26896	5.51211	19.0615	1.27e-05	0.000370187
6900	GAD1	2.07856	1.48047	19.0428	1.28e-05	0.000373075
18401	SFI1	0.904807	4.47024	19.0328	1.28e-05	0.000374287
22723	ZFYVE9	-0.970881	5.29254	19.0276	1.29e-05	0.00037457
20526	TDRD10	2.64915	2.11018	19.0148	1.3e-05	0.000376136
17163	RASGRP3	1.1498	4.21367	19.012	1.3e-05	0.000376136
7533	GRAP2	1.80963	2.22044	18.9911	1.31e-05	0.000379526
13608	MRPS25	0.799846	5.17463	18.9833	1.32e-05	0.000380335
21122	TNC	-2.43331	9.39724	18.9238	1.36e-05	0.0003916
5087	DOK4	-1.19731	4.78939	18.9087	1.37e-05	0.000393942
22891	ZNF300	1.40309	3.70164	18.8253	1.43e-05	0.000410732
6172	FAM78A	1.41414	3.88919	18.8002	1.45e-05	0.000415356
22364	WFDC12	-6.40687	5.38413	18.7952	1.46e-05	0.000415622
15879	PINK1	-0.927745	6.20569	18.7695	1.48e-05	0.000420439
17457	RHOH	1.37375	3.82862	18.7494	1.49e-05	0.000424061
2788	CARD8	1.03362	5.42489	18.7421	1.5e-05	0.000424852
73	ABCD2	1.82904	1.45168	18.7214	1.51e-05	0.000428206
14684	OCIAD2	-0.998656	5.688	18.7197	1.51e-05	0.000428206
5551	ENDOD1	-1.14862	6.17672	18.6669	1.56e-05	0.000439387
15752	PHB	-0.826531	6.788	18.6592	1.56e-05	0.000439927
7401	GPR1	-2.29671	3.17898	18.6572	1.56e-05	0.000439927
5375	EFNA3	-1.99049	4.2177	18.6235	1.59e-05	0.00044689
5684	ERO1LB	1.21206	4.41108	18.5948	1.62e-05	0.000452816
6870	GAB3	1.47278	3.47552	18.5386	1.67e-05	0.00046547
20075	STON2	-1.3841	6.87234	18.5276	1.67e-05	0.000467265
13798	MXD3	1.17061	3.05431	18.5015	1.7e-05	0.000472805
18354	SERPINE1	-2.38137	8.44377	18.4578	1.74e-05	0.000482833
17640	RNPC3	0.926481	4.17762	18.4352	1.76e-05	0.000487663
834	APBB2	-1.13545	5.67631	18.4099	1.78e-05	0.000493254
9202	KIAA1609	-1.28642	5.81036	18.3973	1.79e-05	0.000495577
2643	CA12	-1.87506	7.84213	18.3668	1.82e-05	0.000502622
5405	EHD2	-1.17391	6.87001	18.3595	1.83e-05	0.000503603
21492	TRPV3	-2.84772	4.21351	18.3443	1.84e-05	0.000506679
20712	TIFAB	1.83323	1.06518	18.336	1.85e-05	0.000507932
1722	BTK	1.44617	4.2092	18.3147	1.87e-05	0.000512657
7081	GEN1	1.04702	5.49793	18.2912	1.9e-05	0.00051806
16855	PTPN22	1.53091	4.12053	18.2617	1.93e-05	0.000525171
14262	NIPAL4	-2.66224	6.14019	18.2462	1.94e-05	0.000528458
16115	PNISR	0.777519	6.79666	18.2296	1.96e-05	0.000532082
16343	PPM1M	1.1507	4.58533	18.2251	1.96e-05	0.000532354
21312	TRAF2	0.93428	4.8634	18.2194	1.97e-05	0.00053297
4827	DHCR7	-2.52388	7.23204	18.2114	1.98e-05	0.000534204
2265	C21orf58	1.36728	3.04479	18.1913	2e-05	0.000538867
7377	GPC2	1.71383	2.06527	18.1337	2.06e-05	0.000554385
18606	SLAMF1	1.71752	2.78007	18.1224	2.07e-05	0.000556678
5252	DYNC1I1	-2.51176	2.00461	18.1115	2.08e-05	0.000558844
11448	LRRCC1	0.942685	4.61178	18.0843	2.11e-05	0.000565829
9259	KIF3C	-1.48071	4.3372	18.0762	2.12e-05	0.000567197
16214	POLR3H	-0.858536	4.82569	18.0706	2.13e-05	0.000567834
13916	N4BP2L1	1.35539	3.98362	18.0642	2.14e-05	0.000568686
17855	RRAS2	-1.13559	5.3717	18.0396	2.16e-05	0.000575038
15337	PAPL	-4.25548	4.69253	18.0288	2.18e-05	0.000576973
1803	C11orf30	0.927888	4.65	18.0263	2.18e-05	0.000576973
9482	KRT9	-3.69664	2.23646	17.9839	2.23e-05	0.000588897
9096	KDM5B	-0.983759	6.92401	17.9774	2.24e-05	0.000589852
20781	TLR9	1.55682	0.993028	17.961	2.25e-05	0.000593873
17670	RORB	2.30317	1.71264	17.9572	2.26e-05	0.000593966
15984	PLCB2	1.45359	5.33988	17.9479	2.27e-05	0.00059582
5079	DOCK6	-0.966839	5.79215	17.9425	2.28e-05	0.000596445
7164	GJB6	-3.03055	8.55767	17.9302	2.29e-05	0.000599216
11889	MECOM	1.34702	4.94813	17.8835	2.35e-05	0.000612997
16538	PRKCB	1.60655	4.60348	17.8597	2.38e-05	0.000619605
17239	RBM6	0.807673	6.76325	17.8487	2.39e-05	0.000621204
8152	HOMER3	-1.20298	5.30793	17.848	2.39e-05	0.000621204
17909	RTKN2	1.20851	4.40945	17.8265	2.42e-05	0.000626925
7515	GPSM3	1.2445	4.62591	17.8238	2.42e-05	0.000626925
2296	C2CD4B	1.71425	0.941656	17.82	2.43e-05	0.000627066
9770	LHX1	-4.12271	1.08398	17.8104	2.44e-05	0.000629033
18286	SENP7	0.721202	4.9705	17.8073	2.44e-05	0.000629033
16322	PPIF	-1.86368	8.03684	17.8031	2.45e-05	0.000629223
19579	SNX20	1.56105	2.96094	17.8	2.45e-05	0.000629223
11760	MARCO	2.91786	4.24472	17.7949	2.46e-05	0.000629793
22329	WDR66	-1.84443	5.16247	17.7874	2.47e-05	0.000631195
6851	FZD3	-1.48454	3.36673	17.7788	2.48e-05	0.000632203
21319	TRAF5	1.14143	4.89726	17.7762	2.48e-05	0.000632203
22255	WAS	1.37013	4.24497	17.7695	2.49e-05	0.000632203
16909	PVR	-1.06776	5.57249	17.7683	2.5e-05	0.000632203
839	APCDD1L	-3.60406	2.32979	17.7625	2.5e-05	0.000632203
5059	DNMBP	-1.12117	5.31017	17.7624	2.5e-05	0.000632203
9049	KCNS1	2.32183	2.67594	17.7599	2.51e-05	0.000632203
22392	WLS	-0.867569	6.26217	17.7578	2.51e-05	0.000632203
18898	SLC47A2	-2.53852	2.53231	17.7504	2.52e-05	0.000633262
14497	NRG1	-2.34881	4.73422	17.7435	2.53e-05	0.000633262
8348	HTR2B	1.92624	0.678718	17.7424	2.53e-05	0.000633262
11284	LOC81691	1.22439	2.7338	17.7415	2.53e-05	0.000633262
3426	CEP120	0.789024	4.84704	17.7109	2.57e-05	0.000641734
22219	VSIG8	-4.93403	5.09353	17.7097	2.57e-05	0.000641734
16505	PRF1	1.5384	3.84119	17.6919	2.6e-05	0.000645996
18607	SLAMF6	1.7348	4.12237	17.6906	2.6e-05	0.000645996
11855	MCM6	0.793411	6.38526	17.6552	2.65e-05	0.000657014
5530	EML1	-1.50589	4.69099	17.6519	2.65e-05	0.000657028
16865	PTPRC	1.47533	7.41605	17.6416	2.67e-05	0.000658845
3140	CD200	1.59044	4.14724	17.6374	2.67e-05	0.000658845
14711	OGG1	0.954005	3.15596	17.6357	2.68e-05	0.000658845
14038	NCF1B	1.46763	1.80489	17.6326	2.68e-05	0.000658845
22322	WDR6	0.697533	6.29425	17.6306	2.68e-05	0.000658845
15809	PI15	-2.31885	4.49593	17.6146	2.71e-05	0.000663276
725	ANKRD36	1.12187	2.83769	17.6084	2.71e-05	0.000664345
6781	FSCN1	-1.67271	8.50655	17.5918	2.74e-05	0.000669013
3413	CENPK	1.2121	4.07988	17.5783	2.76e-05	0.000672681
11783	MATK	1.86367	2.12639	17.57	2.77e-05	0.000674471
14550	NT5E	-2.19327	6.03564	17.5535	2.79e-05	0.000679205
2781	CARD10	-1.63356	5.32025	17.4667	2.92e-05	0.000709765
21260	TPCN2	-1.84273	5.6527	17.4629	2.93e-05	0.00071001
10163	LOC100131564	0.918064	4.11744	17.4557	2.94e-05	0.00071151
1564	BIN2	1.42264	4.7686	17.4435	2.96e-05	0.000714918
8775	IRF8	1.59008	5.3419	17.4335	2.98e-05	0.000716936
15992	PLCG2	0.989833	5.27137	17.4264	2.99e-05	0.000716936
4386	CXCR4	1.79698	7.06416	17.4264	2.99e-05	0.000716936
8613	IL31RA	-2.56232	2.3852	17.4225	2.99e-05	0.000716936
20832	TMED3	-1.08262	6.46263	17.4224	2.99e-05	0.000716936
9217	KIAA1841	0.895763	3.98237	17.3928	3.04e-05	0.000726979
4809	DGCR2	-0.76946	6.76029	17.3577	3.1e-05	0.000739313
6407	FEZ1	-1.45423	4.19518	17.3533	3.1e-05	0.000739835
9176	KIAA1211	1.53098	1.86269	17.3295	3.14e-05	0.000747947
7447	GPR172A	-0.878961	5.49094	17.3192	3.16e-05	0.000750655
20770	TLN2	-1.63237	4.12434	17.3164	3.16e-05	0.000750655
14131	NEB	-3.52089	4.87039	17.313	3.17e-05	0.000750764
3174	CD3G	1.704	2.58564	17.3034	3.19e-05	0.000753349
7305	GNPNAT1	-0.968819	5.97161	17.2937	3.2e-05	0.000755985
3193	CD7	1.42579	3.33643	17.2779	3.23e-05	0.000760326
20777	TLR6	1.13445	3.95629	17.2767	3.23e-05	0.000760326
9595	LAG3	1.71447	3.1839	17.268	3.25e-05	0.000762586
21358	TREX2	-3.43635	2.98154	17.2505	3.28e-05	0.000768
4236	CST7	1.4657	3.32147	17.2484	3.28e-05	0.000768
9423	KRT10	-3.89664	9.72937	17.2367	3.3e-05	0.000771485
15487	PCDHGB1	-3.16348	0.782667	17.2136	3.34e-05	0.000779682
6271	FBLIM1	-1.25536	6.4509	17.1631	3.43e-05	0.000799417
1444	BATF	1.43532	2.78445	17.1597	3.44e-05	0.000799542
17122	RAP1GAP	-2.01478	4.13832	17.1542	3.45e-05	0.000799649
4105	CREB5	-1.70202	3.58839	17.1534	3.45e-05	0.000799649
8771	IRF4	1.61584	5.0333	17.1344	3.48e-05	0.000806398
5679	ERMN	1.65235	0.789688	17.1304	3.49e-05	0.000806844
20083	STRAP	-0.787704	7.229	17.1088	3.53e-05	0.00081457
18926	SLC6A11	-3.17164	2.78021	17.1041	3.54e-05	0.00081457
17494	RINL	1.16239	3.27133	17.1015	3.54e-05	0.00081457
979	ARHGDIB	1.06003	7.33371	17.1003	3.55e-05	0.00081457
10536	LOC100507421	2.41111	3.34593	17.0761	3.59e-05	0.000823717
3577	CHPF	-1.07685	6.06375	17.0678	3.61e-05	0.000826014
18032	SARDH	1.76184	1.51466	17.0386	3.66e-05	0.000833849
7721	GZMK	1.94911	3.71418	17.0365	3.67e-05	0.000833849
8547	IL10RA	1.4038	5.83136	17.0362	3.67e-05	0.000833849
15515	PCNA	0.877641	7.08539	17.0329	3.67e-05	0.000833849
11051	LOC541473	1.77983	1.0258	17.0328	3.67e-05	0.000833849
2187	C1orf228	1.71523	1.06035	17.032	3.68e-05	0.000833849
3656	CITED4	-1.46355	4.33023	17.0285	3.68e-05	0.000834092
14248	NID1	-1.52385	6.90309	17.0203	3.7e-05	0.000836429
14353	NOC2L	-0.835053	6.23673	17.0166	3.71e-05	0.000836752
6535	FLJ23867	-1.70068	5.66324	16.9994	3.74e-05	0.000843054
694	ANKRD19P	1.82807	1.70285	16.9901	3.76e-05	0.000845864
14256	NIP7	-0.854539	5.70267	16.9709	3.8e-05	0.000853151
9977	LIPN	-3.8525	1.32495	16.9568	3.82e-05	0.000858182
21329	TRANK1	1.07969	5.21959	16.9523	3.83e-05	0.000858887
6895	GABRP	2.93431	6.59018	16.943	3.85e-05	0.000861783
3101	CCR6	1.41935	2.99657	16.9338	3.87e-05	0.000864669
21087	TMPO	0.848814	7.33687	16.9279	3.88e-05	0.000865208
21694	TUBA4A	-1.65108	7.5562	16.9268	3.88e-05	0.000865208
23275	ZNF831	1.81539	2.66257	16.9145	3.91e-05	0.000869477
15826	PIDD	0.94535	4.29454	16.8923	3.96e-05	0.000878372
508	AKR1B10	-2.95144	7.41115	16.8706	4e-05	0.000887121
5379	EFNB2	-1.42395	6.63152	16.8646	4.01e-05	0.000888592
2420	C5orf20	1.77336	1.90134	16.8448	4.06e-05	0.000896529
8052	HLA-DOB	1.44668	3.65471	16.8294	4.09e-05	0.000902495
4465	CYP26B1	-1.60328	4.50755	16.8226	4.1e-05	0.000904362
22278	WDFY2	-1.16371	5.29977	16.8177	4.11e-05	0.000905307
7160	GJB2	-2.83819	10.4057	16.8029	4.15e-05	0.000910231
21173	TNKS1BP1	-1.03576	7.93033	16.8017	4.15e-05	0.000910231
4388	CXCR6	1.71169	3.62673	16.781	4.2e-05	0.000918837
8685	INPP5A	-0.925405	4.78296	16.7689	4.22e-05	0.000921231
5859	FAM111B	1.24559	5.30112	16.7675	4.23e-05	0.000921231
1801	C11orf21	1.88167	1.51093	16.7675	4.23e-05	0.000921231
21180	TNNI2	-3.29907	3.96327	16.762	4.24e-05	0.000922507
14139	NEDD4	-1.05484	5.49088	16.6977	4.38e-05	0.000952916
87	ABHD11	1.04855	4.22866	16.6815	4.42e-05	0.000958573
20506	TCP11	2.78703	1.44179	16.6808	4.42e-05	0.000958573
9397	KMO	1.49489	1.99607	16.6743	4.44e-05	0.000960405
22281	WDFY4	1.60916	4.49243	16.6454	4.51e-05	0.000973735
15959	PLA2G4D	-5.064	6.15697	16.6409	4.52e-05	0.000974595
4481	CYP2E1	2.23469	3.63374	16.6364	4.53e-05	0.000975449
10542	LOC100507463	1.12412	3.65966	16.6265	4.55e-05	0.000979104
20621	TFPI2	-3.61324	3.51007	16.6134	4.58e-05	0.000984427
15174	OSBPL5	-0.86873	4.56335	16.6024	4.61e-05	0.00098872
21827	UBE2Q2	-0.858524	6.09259	16.5972	4.62e-05	0.000989957
18741	SLC25A35	1.28431	1.67288	16.5905	4.64e-05	0.000992034
9469	KRT76	-5.94505	5.37421	16.5706	4.69e-05	0.00100104
9793	LILRB4	1.85139	5.13089	16.5669	4.7e-05	0.00100149
6504	FKBP9	-1.08155	6.70195	16.5515	4.73e-05	0.00100822
3209	CD96	1.63421	4.44395	16.502	4.86e-05	0.0010316
17102	RALGPS1	1.1982	3.72554	16.5015	4.86e-05	0.0010316
13382	MLL	0.728723	5.72101	16.4972	4.87e-05	0.0010316
14450	NPTX2	-2.05592	2.15188	16.4969	4.87e-05	0.0010316
443	AGXT2L2	0.888664	4.74246	16.4726	4.94e-05	0.00104343
11884	ME1	-1.64363	5.89555	16.4407	5.02e-05	0.00105956
20174	SUSD3	1.36369	2.18457	16.4217	5.07e-05	0.0010685
12002	MFAP3L	-1.88407	2.78049	16.4193	5.08e-05	0.0010685
9152	KIAA0748	1.65166	2.23374	16.4032	5.12e-05	0.00107608
3248	CDC7	1.07264	4.75237	16.3712	5.21e-05	0.00109153
22770	ZNF114	-2.55692	1.8846	16.3707	5.21e-05	0.00109153
14070	NDEL1	-1.14615	6.67529	16.3604	5.24e-05	0.00109587
5738	EVI2B	1.40147	5.75897	16.3556	5.25e-05	0.00109709
11879	MDM2	0.801589	7.02319	16.34	5.29e-05	0.00110457
8508	IGFL1	-4.49803	4.27725	16.3308	5.32e-05	0.00110556
1162	ASPRV1	-4.45804	6.01946	16.3287	5.33e-05	0.00110556
8051	HLA-DOA	1.59369	5.69694	16.328	5.33e-05	0.00110556
13556	MRPL21	-1.73407	5.858	16.3275	5.33e-05	0.00110556
21107	TMSB15A	2.34832	0.933373	16.2936	5.42e-05	0.00112388
12032	MGAT3	1.66029	3.75609	16.2861	5.45e-05	0.00112494
4502	CYP4F22	-4.13663	4.35712	16.2838	5.45e-05	0.00112494
3184	CD53	1.40225	6.44763	16.2838	5.45e-05	0.00112494
5548	ENAH	-1.15741	7.36377	16.2705	5.49e-05	0.00113126
9740	LGALS2	1.70636	2.23988	16.2641	5.51e-05	0.00113351
22846	ZNF238	1.16026	4.54331	16.2537	5.54e-05	0.00113721
12083	MICALCL	-2.02995	2.85344	16.2525	5.54e-05	0.00113721
211	ACTC1	-6.8765	5.56646	16.2345	5.6e-05	0.00114556
5608	EPGN	-3.66126	3.06673	16.2333	5.6e-05	0.00114556
4605	DCBLD1	-1.75129	4.81195	16.2167	5.65e-05	0.00115407
9431	KRT17	-2.78579	12.3279	16.2115	5.67e-05	0.00115561
9231	KIF13A	-1.02006	6.62584	16.2006	5.7e-05	0.00116061
8143	HNRNPU-AS1	1.18519	4.65875	16.1419	5.88e-05	0.00119549
9577	KTN1	-0.997905	8.62264	16.1293	5.92e-05	0.00120182
13394	MLLT6	0.819763	7.27662	16.1163	5.96e-05	0.00120841
7817	HCG4	-2.34675	1.70339	16.0811	6.07e-05	0.00122932
16125	PNMA3	1.81147	0.867708	16.0756	6.09e-05	0.00123121
17198	RBFOX2	-0.776686	6.69464	16.0682	6.11e-05	0.0012343
2914	CCDC14	1.18222	6.42241	16.0637	6.12e-05	0.00123554
12084	MICALL1	-1.13108	6.87227	16.0607	6.13e-05	0.00123579
9394	KLRG1	1.62094	1.06463	16.0559	6.15e-05	0.00123721
8151	HOMER2	-1.68008	5.0631	16.0494	6.17e-05	0.00123976
2845	CBLN2	3.25803	1.75583	16.0073	6.31e-05	0.00126592
9304	KLF10	-0.949424	7.07564	15.9975	6.34e-05	0.00127071
22509	YIF1A	-0.801079	5.30246	15.9944	6.35e-05	0.00127104
2204	C1orf63	0.812368	6.12343	15.9888	6.37e-05	0.00127306
8530	IGSF6	1.54626	3.6772	15.97	6.44e-05	0.00128397
20076	STOX1	2.08625	1.81356	15.9654	6.45e-05	0.00128534
17324	RELB	1.02644	5.11664	15.959	6.47e-05	0.00128796
13816	MYC	-1.04829	7.41722	15.9543	6.49e-05	0.00128941
19852	SQLE	-1.52568	7.6134	15.9452	6.52e-05	0.00129386
3665	CKM	-5.00315	4.86237	15.9355	6.55e-05	0.00129874
5278	E2F1	1.09666	4.39719	15.9287	6.58e-05	0.00130166
20087	STRN3	-0.870094	5.85365	15.9221	6.6e-05	0.00130439
10004	LMO4	1.11224	6.76808	15.9175	6.62e-05	0.00130582
14435	NPM3	-0.989194	4.29364	15.9039	6.66e-05	0.00131346
16526	PRKAB2	-0.913386	5.67291	15.8948	6.7e-05	0.00131802
5776	EXT2	-0.821613	6.67526	15.8881	6.72e-05	0.00132087
1305	ATP8A1	1.56796	4.09127	15.884	6.73e-05	0.00132194
7218	GLS2	1.72074	3.01658	15.875	6.77e-05	0.00132645
5585	ENTPD7	-1.00141	5.42534	15.8716	6.78e-05	0.00132707
18145	SCN4B	-1.86733	2.87992	15.8656	6.8e-05	0.00132952
3477	CETP	1.67072	1.01258	15.8548	6.84e-05	0.00133533
423	AGPAT4	-1.25473	4.44061	15.8173	6.98e-05	0.0013602
14045	NCKAP1L	1.45897	5.58997	15.8148	6.99e-05	0.0013602
21146	TNFRSF1A	-0.711037	7.16104	15.8077	7.01e-05	0.00136329
4642	DCUN1D5	-0.821529	5.02064	15.8054	7.02e-05	0.00136329
14037	NCF1	1.31204	2.65378	15.7964	7.05e-05	0.00136799
14704	OFD1	0.744067	5.47515	15.785	7.1e-05	0.00137444
6091	FAM46B	-2.07462	5.81187	15.7742	7.14e-05	0.00138046
6488	FJX1	-1.32587	4.06774	15.7427	7.26e-05	0.00140179
7437	GPR153	-1.26001	5.40491	15.7327	7.3e-05	0.00140735
9356	KLHL35	2.27123	1.39892	15.6891	7.47e-05	0.00143827
18143	SCN3B	-2.01844	1.51471	15.6819	7.49e-05	0.00144182
20316	TAGAP	1.40337	5.04516	15.6743	7.52e-05	0.00144571
22980	ZNF445	0.73667	4.58168	15.6625	7.57e-05	0.00145283
3272	CDH23	1.67105	3.0767	15.6545	7.6e-05	0.00145593
14228	NGEF	-2.23428	3.38784	15.6532	7.61e-05	0.00145593
947	ARHGAP15	1.4516	3.60087	15.6511	7.62e-05	0.00145593
18268	SEMA4D	0.879531	5.94627	15.6398	7.66e-05	0.00146274
18444	SGOL1	1.17864	3.28889	15.6123	7.77e-05	0.00148052
4530	D4S234E	-2.44239	4.65316	15.612	7.78e-05	0.00148052
1655	BRCA2	1.03774	4.16371	15.5995	7.83e-05	0.00148836
21705	TUBB6	-1.23807	7.28923	15.5941	7.85e-05	0.00149066
4523	CYTH3	-0.862229	5.55171	15.5829	7.9e-05	0.00149755
8683	INPP4A	0.671717	5.21538	15.5716	7.94e-05	0.00150457
3182	CD5	1.5051	3.6384	15.5541	8.02e-05	0.00151663
8670	INHBA	-2.61438	5.36163	15.542	8.07e-05	0.00152435
13878	MYO1G	1.10806	4.51977	15.5341	8.1e-05	0.00152873
11326	LPHN1	-1.32588	4.99765	15.53	8.12e-05	0.00153014
5860	FAM113A	0.860079	5.16681	15.5231	8.15e-05	0.00153372
23345	ZSCAN30	0.962691	4.04514	15.505	8.23e-05	0.00154645
9999	LMNB1	0.869803	6.24969	15.501	8.25e-05	0.00154775
21262	TPD52L1	-1.20174	6.01696	15.4914	8.29e-05	0.00155359
17264	RBP5	1.32305	2.51983	15.472	8.37e-05	0.00156762
4976	DNAH11	2.0594	1.61693	15.4684	8.39e-05	0.0015686
3872	CNTLN	1.05484	3.9584	15.4612	8.42e-05	0.00157259
4374	CXCL14	-2.28663	8.75908	15.455	8.45e-05	0.00157569
18232	SEC31B	1.02757	4.21885	15.4472	8.48e-05	0.00158021
1493	BCL2L14	1.72055	1.41553	15.4361	8.53e-05	0.0015875
8050	HLA-DMB	1.43328	6.20162	15.4239	8.59e-05	0.00159492
13377	MLH1	0.657028	5.07585	15.4225	8.6e-05	0.00159492
5187	DTHD1	1.87739	1.71654	15.4176	8.62e-05	0.00159643
8393	ICAM3	1.20564	4.71446	15.4151	8.63e-05	0.00159643
22313	WDR48	0.711723	5.52114	15.4135	8.64e-05	0.00159643
22383	WIPF1	1.11492	6.68049	15.4008	8.7e-05	0.00160488
308	ADARB2	2.49927	2.46624	15.3987	8.7e-05	0.00160488
7915	HEYL	-1.54359	3.67765	15.396	8.72e-05	0.00160513
9376	KLK5	-4.24887	6.81041	15.3694	8.84e-05	0.0016237
21315	TRAF3IP2	-0.830037	5.88613	15.3683	8.85e-05	0.0016237
19830	SPRYD3	-0.728329	5.63308	15.3671	8.85e-05	0.0016237
3153	CD276	-1.14711	6.31877	15.3561	8.9e-05	0.00163113
5779	EXTL3	-1.01646	6.13889	15.3535	8.92e-05	0.00163135
1979	C16orf57	-0.828003	5.64096	15.3314	9.02e-05	0.00164846
4303	CTNNBIP1	-1.18074	6.56338	15.3135	9.11e-05	0.00166206
1331	ATXN7	0.762111	5.31751	15.3068	9.14e-05	0.00166591
833	APBB1IP	1.46467	4.55642	15.2788	9.28e-05	0.00168776
17515	RMI2	1.09627	4.49168	15.2775	9.28e-05	0.00168776
13513	MPST	-0.890302	5.11598	15.2715	9.31e-05	0.00169097
278	ADAMDEC1	1.92792	5.00644	15.2433	9.45e-05	0.00171275
9130	KIAA0226L	1.25203	3.20948	15.2426	9.45e-05	0.00171275
3275	CDH3	-1.657	8.51141	15.2313	9.51e-05	0.00172087
11681	MAP2	-1.9555	4.43535	15.2209	9.56e-05	0.00172829
15941	PKP3	-1.44501	7.77713	15.1666	9.84e-05	0.00177519
8649	IMPA2	-1.57963	6.40897	15.1656	9.85e-05	0.00177519
21198	TNS4	-1.63161	8.16747	15.1615	9.87e-05	0.00177691
15540	PCYT1B	-3.33955	1.17095	15.1547	9.91e-05	0.00178107
15907	PITX2	-3.08683	3.78773	15.1521	9.92e-05	0.00178139
8835	ITGB2	1.49472	7.08959	15.144	9.96e-05	0.00178681
8495	IGF2BP1	-4.88713	2.73898	15.1356	0.000100058	0.00179255
5629	EPN1	-0.756945	6.77179	15.1236	0.000100695	0.00180175
5968	FAM176A	-1.80483	2.60663	15.1062	0.000101628	0.0018162
3151	CD27	1.62249	3.2044	15.0893	0.00010254	0.00183027
7349	GORAB	0.889687	4.24657	15.0824	0.000102921	0.00183298
17138	RARB	1.42131	3.49072	15.0791	0.000103098	0.00183298
7830	HCST	1.51846	2.86206	15.0783	0.000103144	0.00183298
5183	DSTN	-0.888024	8.32438	15.0773	0.000103195	0.00183298
11794	MB	-3.91604	4.84185	15.0677	0.000103724	0.00184012
7478	GPR56	-1.0826	7.23155	15.0636	0.000103948	0.00184135
18058	SBSN	-3.63388	9.6729	15.059	0.000104205	0.00184135
6030	FAM208A	0.646001	6.49473	15.0577	0.000104274	0.00184135
9204	KIAA1644	-1.89517	3.75081	15.0562	0.000104354	0.00184135
22523	YPEL1	1.26932	2.97777	15.0545	0.000104453	0.00184135
20694	THSD4	-1.40117	5.05518	15.0527	0.000104552	0.00184135
13659	MSMO1	-1.35285	6.67632	15.0383	0.000105352	0.0018532
6174	FAM81A	1.41207	1.45046	15.0289	0.000105878	0.00185906
8595	IL22RA1	-1.99292	4.41409	15.0278	0.00010594	0.00185906
9379	KLK8	-3.16338	6.26205	15.018	0.000106488	0.00186643
16648	PRR9	-5.77732	5.03265	15.0098	0.000106954	0.00187234
21760	TYK2	0.727293	6.70414	15.0049	0.000107233	0.00187497
2428	C5orf38	-1.80324	1.47193	14.9809	0.000108606	0.0018967
8671	INHBB	-1.64677	3.36283	14.9659	0.00010947	0.0019095
15636	PDZD8	-0.88389	5.19248	14.9495	0.000110425	0.00192385
6378	FCRL5	1.88769	4.33069	14.9458	0.000110642	0.00192533
8108	HMOX2	-1.02115	6.0801	14.9234	0.000111968	0.00194608
17238	RBM5	0.644773	6.60143	14.9185	0.000112257	0.00194877
4089	CRABP2	-1.94695	7.26555	14.9069	0.00011295	0.00195847
8940	KATNAL2	1.40224	1.67192	14.8972	0.000113529	0.00196613
17012	RAB3B	-3.01462	3.22889	14.895	0.000113662	0.00196613
16885	PTRF	-1.02268	8.17667	14.8912	0.000113893	0.00196779
7599	GSDMB	1.2023	4.35341	14.8853	0.000114247	0.00196936
17935	RUNX3	0.893065	5.43081	14.8852	0.000114254	0.00196936
9803	LIMK2	-0.874988	7.19016	14.8764	0.000114791	0.00197627
22436	WWTR1	-0.765336	6.38361	14.8677	0.000115323	0.00198309
22152	VHL	0.559278	5.9413	14.853	0.000116225	0.00199625
38	ABCA12	-2.64721	6.28033	14.8497	0.000116425	0.00199732
11447	LRRC8E	-1.34999	4.75107	14.8407	0.000116984	0.00200455
7513	GPSM1	-1.6119	4.14944	14.8243	0.000118008	0.00201972
22863	ZNF266	0.800009	6.06965	14.8104	0.000118877	0.00203222
5506	ELOVL1	-0.996481	6.86577	14.8043	0.000119265	0.00203287
11544	LYPD5	-2.60203	6.13975	14.8039	0.000119288	0.00203287
16358	PPP1R14B	-1.22079	6.75588	14.801	0.000119473	0.00203287
7184	GLCCI1	1.13169	4.46248	14.801	0.000119474	0.00203287
257	ADAM15	-0.757183	7.04866	14.7984	0.000119638	0.00203329
3203	CD84	1.61355	5.46719	14.7828	0.000120633	0.0020459
22046	USP32	-0.748827	6.09176	14.7791	0.000120865	0.0020459
3445	CEP70	0.928884	4.75798	14.779	0.000120873	0.0020459
18608	SLAMF7	1.47902	6.24635	14.7768	0.000121016	0.0020459
5179	DSN1	0.861524	5.2235	14.7758	0.000121082	0.0020459
16585	PROK2	-3.05985	1.5565	14.7508	0.000122693	0.00207071
16653	PRRG1	-1.31784	3.80603	14.7299	0.000124061	0.00208908
384	AFAP1L1	-1.30722	4.68816	14.7291	0.000124113	0.00208908
20499	TCN1	-4.03765	6.5	14.7276	0.000124211	0.00208908
18752	SLC25A45	1.14853	2.94425	14.7248	0.000124396	0.00208977
16850	PTPN18	0.822554	5.70696	14.7154	0.000125018	0.0020978
19825	SPRR4	-4.13987	3.35611	14.7048	0.000125723	0.00210721
4512	CYP51A1	-1.11865	6.76885	14.6694	0.000128108	0.00214471
3998	CORO6	-2.08286	3.62963	14.6221	0.000131364	0.00219668
22725	ZG16B	-7.51	11.0629	14.6051	0.000132552	0.00221402
16168	POLD3	0.75242	4.9554	14.5975	0.000133089	0.00222043
16242	PORCN	-1.17474	3.97306	14.58	0.000134336	0.00223867
13873	MYO1B	-1.33204	7.99834	14.5564	0.000136025	0.00226423
11713	MAP7D1	-0.933994	7.61139	14.5537	0.000136219	0.00226487
8582	IL1RAP	-1.23515	6.69179	14.5411	0.000137131	0.00227744
13882	MYO5A	-1.02944	6.62524	14.538	0.000137364	0.00227871
19821	SPRR2E	-3.55198	9.76526	14.5344	0.00013762	0.00228036
18992	SLFN11	0.934438	5.708	14.5261	0.000138231	0.00228788
8828	ITGAM	1.56489	4.68383	14.5175	0.000138867	0.00229563
591	ALPK2	1.49871	2.71659	14.5138	0.000139135	0.00229563
8398	ICOS	1.46587	3.39447	14.5133	0.000139172	0.00229563
18205	SDR9C7	-3.30878	4.93475	14.5107	0.000139369	0.00229628
9626	LAPTM5	1.35038	8.07367	14.4788	0.000141743	0.00233111
1520	BDKRB2	-1.281	5.26521	14.4775	0.000141842	0.00233111
23114	ZNF619	0.968122	2.54578	14.4742	0.000142095	0.00233111
5664	EREG	-3.02959	6.3394	14.4738	0.000142123	0.00233111
4844	DHRS7	-0.891026	6.1474	14.4713	0.000142313	0.0023316
21798	UBD	2.17494	6.89345	14.4513	0.000143829	0.00235378
15230	OXER1	1.58353	0.69704	14.4361	0.000144993	0.00236987
14163	NELF	-1.02464	5.78155	14.4343	0.000145137	0.00236987
9751	LGALSL	-2.05014	6.97917	14.425	0.000145854	0.00237891
19684	SPAG9	-0.778018	7.39168	14.4054	0.000147383	0.00240115
6421	FGD5-AS1	0.636972	6.93076	14.3954	0.000148162	0.00241115
8549	IL11	-2.18053	2.68632	14.3794	0.000149431	0.0024291
6465	FHL1	-2.00657	6.27869	14.3667	0.000150441	0.00244278
9666	LCE3E	-4.99179	5.29729	14.3573	0.000151188	0.00245218
19766	SPICE1	0.78736	4.75506	14.3505	0.000151741	0.00245841
18538	SIDT1	1.32039	3.23731	14.3186	0.000154329	0.00249488
21884	UCHL3	-1.15333	5.46672	14.3186	0.000154335	0.00249488
3102	CCR7	1.48326	3.67513	14.3089	0.00015513	0.00250496
11938	MEIS1	1.2016	4.73671	14.3039	0.000155546	0.00250631
12076	MIAT	1.41476	6.23722	14.3037	0.000155558	0.00250631
3793	CLTB	-1.31642	7.31017	14.2626	0.000158996	0.00255888
18944	SLC7A1	-1.10342	7.35536	14.2585	0.000159339	0.00256106
19660	SP4	0.783884	3.68342	14.2568	0.000159484	0.00256106
9462	KRT6C	-3.51696	10.1874	14.2262	0.000162099	0.00259806
21221	TOP1MT	-1.02812	5.07521	14.2257	0.000162145	0.00259806
16042	PLEKHO1	1.02905	5.21975	14.2212	0.000162527	0.00259823
3016	CCDC88B	1.01679	5.45402	14.2206	0.000162582	0.00259823
14211	NFKB2	0.851682	6.36616	14.2193	0.000162691	0.00259823
8271	HSD17B2	-2.924	2.8468	14.2043	0.000163994	0.00261617
21150	TNFRSF4	1.3759	2.23115	14.1991	0.000164452	0.00262061
20703	TIA1	0.653551	6.61028	14.1905	0.000165202	0.0026297
18745	SLC25A39	-0.755673	6.90583	14.1809	0.000166043	0.0026402
3410	CENPH	0.93159	4.19898	14.1778	0.000166318	0.00264167
4679	DDX21	-0.94782	7.6631	14.1751	0.000166557	0.0026426
3412	CENPJ	1.05962	4.56213	14.1707	0.000166946	0.00264589
16575	PRNP	-1.238	8.57108	14.166	0.000167367	0.00264967
3660	CKAP4	-0.855437	7.62421	14.1618	0.000167741	0.00265037
10891	LOC374443	1.05221	3.3722	14.1614	0.000167775	0.00265037
20480	TCF19	0.963851	5.93535	14.1539	0.000168444	0.00265545
8966	KCNAB2	1.04018	5.1822	14.1538	0.000168461	0.00265545
4469	CYP27C1	-1.8082	3.72279	14.1481	0.000168964	0.0026605
18200	SDK2	-1.75493	3.72431	14.1346	0.000170181	0.00267677
3834	CNIH	-0.680989	6.20127	14.1136	0.000172097	0.00270398
8808	ISYNA1	1.13369	4.18119	14.0907	0.000174204	0.00273414
9790	LILRB1	1.32828	3.75374	14.0692	0.000176203	0.00276254
21577	TSTA3	-0.822001	6.32397	14.0516	0.000177867	0.00278562
355	ADORA2A	1.19886	2.64254	14.0328	0.000179652	0.00281056
3505	CGGBP1	0.669452	6.75455	14.0145	0.000181402	0.0028349
11496	LTBP1	-1.19383	7.19461	13.9893	0.000183851	0.00286641
18957	SLC7A7	1.3072	4.85063	13.9889	0.000183894	0.00286641
3850	CNOT10	0.607354	4.88977	13.9877	0.000184009	0.00286641
11528	LY75	1.13419	3.96918	13.9511	0.000187632	0.00291933
2255	C20orf96	1.03653	2.68096	13.9493	0.000187807	0.00291933
8663	ING1	0.847575	4.40351	13.9381	0.000188932	0.00293324
13420	MMP17	-1.57914	2.37534	13.9364	0.000189105	0.00293324
20614	TFEC	1.57792	4.02962	13.9038	0.000192407	0.00298129
8049	HLA-DMA	1.28791	6.26722	13.8918	0.00019364	0.00299643
4854	DHX32	-0.876908	5.73529	13.8903	0.000193796	0.00299643
17112	RANBP17	1.9012	2.31247	13.8849	0.00019435	0.00300182
14490	NRBF2	-0.866869	5.37477	13.882	0.000194651	0.00300328
5104	DPF1	-2.55846	1.9631	13.8755	0.000195326	0.00301051
16827	PTHLH	-2.36866	6.90539	13.8665	0.000196269	0.00302183
19941	SSTR2	1.61458	1.25561	13.8568	0.00019728	0.00303419
6634	FLT3LG	1.08888	2.77435	13.8207	0.000201112	0.00308987
22731	ZHX3	-0.869306	5.06478	13.8111	0.000202138	0.00310236
14382	NOS1	-2.7063	2.76472	13.8091	0.000202354	0.0031024
15528	PCSK1	-2.52865	2.2693	13.8055	0.000202746	0.00310514
15394	PATL2	1.28926	2.03057	13.797	0.000203663	0.00311591
16929	PXN	-1.01978	7.15534	13.7875	0.000204692	0.00312549
8765	IRF1	1.08966	6.7677	13.7873	0.000204718	0.00312549
4330	CTSS	1.40429	7.67928	13.7773	0.000205813	0.00313892
6546	FLJ31306	0.785214	5.70702	13.7739	0.000206183	0.00314127
4525	CYTIP	1.29947	5.2504	13.7676	0.000206869	0.00314843
6185	FAM83G	-1.47357	5.80451	13.7657	0.000207088	0.00314847
21179	TNNI1	-2.96549	4.2121	13.7558	0.000208178	0.00316127
5763	EXOG	0.86228	3.0833	13.7541	0.000208364	0.00316127
3428	CEP135	0.801306	4.43788	13.7417	0.000209746	0.00317892
3614	CHST3	-1.12254	5.91324	13.7287	0.000211206	0.00319772
22360	WFDC1	-1.63859	1.57303	13.7217	0.000211995	0.00320635
5449	EIF3I	-0.67211	7.39535	13.7131	0.000212968	0.00321772
8426	IFFO2	-1.51673	7.96894	13.7007	0.000214375	0.00323562
16163	POLA1	0.730103	5.03724	13.6975	0.000214743	0.00323782
13865	MYO10	-1.07651	6.82312	13.6855	0.000216119	0.00325344
4489	CYP39A1	-1.59649	2.85996	13.6827	0.000216434	0.00325344
14537	NSUN5P2	1.03667	2.66079	13.6826	0.000216449	0.00325344
18462	SH2D3C	0.955385	3.77939	13.6797	0.000216781	0.00325506
1842	C11orf93	1.49819	1.96276	13.669	0.00021802	0.00327031
11708	MAP4K4	-0.982066	7.84442	13.665	0.000218485	0.00327202
13413	MMP10	-2.96908	6.26399	13.6642	0.000218584	0.00327202
9691	LDB3	-2.82787	2.56759	13.648	0.000220479	0.00329699
16739	PSMB5	-0.719158	6.51379	13.6349	0.000222016	0.00331257
19914	SRXN1	-1.20715	6.33516	13.6336	0.000222168	0.00331257
19895	SRRD	-0.803741	4.22405	13.6319	0.000222376	0.00331257
3263	CDH13	-1.45126	5.78129	13.6314	0.00022243	0.00331257
4894	DISP2	-2.44802	1.69985	13.6293	0.000222684	0.00331296
6666	FNDC4	-1.73323	2.64069	13.6241	0.000223304	0.00331731
16443	PRAM1	1.59564	1.59917	13.623	0.000223432	0.00331731
16089	PMAIP1	1.09793	5.43372	13.6177	0.000224064	0.00332054
17296	RDH11	-0.793445	6.60314	13.6173	0.000224105	0.00332054
1086	ARRDC4	-1.63501	6.06965	13.6149	0.000224398	0.00332151
11285	LOC84856	1.89065	3.24396	13.6077	0.000225259	0.00333086
8087	HMGB2	0.914485	7.16226	13.604	0.0002257	0.003334
22733	ZIC2	2.12695	2.79568	13.6006	0.000226109	0.00333665
18622	SLC12A2	-1.5139	5.86028	13.5964	0.000226614	0.00334073
1728	BTN3A1	0.977772	6.18704	13.5928	0.00022706	0.00334391
19833	SPRYD7	-0.989374	4.13566	13.579	0.000228736	0.00336202
9367	KLK10	-2.84841	8.5104	13.5788	0.000228751	0.00336202
9611	LAMC2	-2.46533	10.1968	13.5765	0.000229039	0.00336286
16831	PTK7	-1.13133	7.29668	13.5708	0.000229731	0.00336962
21690	TUBA1C	-1.03206	8.08009	13.5619	0.000230822	0.00338116
8783	IRX1	-3.54374	1.63038	13.5606	0.000230982	0.00338116
15366	PARM1	1.68443	5.60382	13.5521	0.000232032	0.00339312
7299	GNLY	1.51169	4.05796	13.5445	0.000232976	0.0034035
18872	SLC39A6	-0.991069	7.22862	13.5422	0.000233253	0.00340414
4297	CTLA4	1.46985	3.85338	13.5353	0.00023412	0.00341338
15414	PBX4	1.17167	1.77429	13.5303	0.000234744	0.00341904
5599	EPB41L4B	-1.44491	4.93599	13.523	0.000235654	0.00342888
11857	MCM8	0.906609	4.88401	13.5154	0.00023661	0.00343935
5620	EPHB3	-1.3984	6.10889	13.5109	0.000237182	0.00344423
18477	SH3D19	-0.720348	6.48006	13.5065	0.000237735	0.0034458
207	ACTA1	-4.72403	5.37587	13.5062	0.000237783	0.0034458
14691	ODC1	-2.69742	9.52829	13.5044	0.000238	0.0034458
20908	TMEM163	1.58056	1.97265	13.4983	0.000238779	0.00345364
3587	CHRM3	-1.6548	2.3941	13.4757	0.000241671	0.00349201
10205	LOC100133445	1.31602	1.25774	13.4553	0.00024431	0.00352664
19796	SPOCK1	-2.51449	4.7152	13.4526	0.000244668	0.0035283
16256	POU2AF1	1.53445	5.18495	13.4457	0.000245562	0.0035357
2817	CASP8AP2	0.656226	5.28034	13.445	0.000245666	0.0035357
8558	IL15	1.14762	3.23918	13.4417	0.000246088	0.00353827
7176	GKAP1	1.37049	1.71767	13.437	0.000246709	0.00354188
4057	CPNE5	1.26716	3.6396	13.4361	0.000246825	0.00354188
21869	UBTD1	-1.00114	3.36413	13.4307	0.000247537	0.00354859
16646	PRR5L	1.09486	3.93373	13.4175	0.000249286	0.00356845
4780	DENND4B	0.65878	5.84331	13.4166	0.000249412	0.00356845
11816	MBOAT1	0.853219	4.67298	13.4092	0.000250397	0.00357653
3110	CCT3	-0.727734	8.04872	13.4086	0.000250468	0.00357653
3906	COL13A1	-1.54929	2.80513	13.4034	0.00025117	0.00358053
20632	TGFBI	-1.93241	9.26373	13.4029	0.000251239	0.00358053
16357	PPP1R14A	-1.59063	1.14342	13.3699	0.000255699	0.00363739
21535	TSPAN13	-1.21645	6.16196	13.3678	0.000255976	0.00363739
7320	GOLGA5	-0.636779	6.31482	13.3678	0.000255978	0.00363739
7249	GMIP	0.793104	5.03549	13.3578	0.000257345	0.00365325
20822	TMCO4	0.832354	4.38531	13.3429	0.000259397	0.00367761
13886	MYO7A	1.2856	4.17967	13.3417	0.000259566	0.00367761
14138	NEDD1	1.06803	5.87134	13.327	0.000261611	0.00369901
3434	CEP192	0.715819	5.57426	13.3256	0.000261813	0.00369901
18709	SLC24A3	-1.71429	4.20715	13.3254	0.000261839	0.00369901
8821	ITGA6	-1.5221	9.70782	13.3192	0.000262707	0.00370768
13781	MUL1	-0.709195	5.09707	13.2997	0.000265451	0.00374192
16671	PRSS3	-3.1011	4.55669	13.2975	0.000265759	0.00374192
21491	TRPV2	1.13124	3.9365	13.2965	0.000265904	0.00374192
13495	MPHOSPH6	-0.916193	5.334	13.2899	0.000266845	0.00375155
20496	TCL1A	2.35296	2.06956	13.2844	0.000267621	0.00375883
19987	ST8SIA4	0.952806	4.43419	13.2818	0.000267997	0.00376046
14046	NCKAP5	-1.18785	3.52242	13.28	0.000268254	0.00376046
106	ABI3	1.18168	3.63991	13.273	0.00026926	0.00377094
1986	C16orf72	-0.676952	6.49832	13.2441	0.000273446	0.00382396
16010	PLEK2	-1.47814	5.62336	13.2432	0.000273572	0.00382396
18024	SAP25	1.39994	2.77857	13.2252	0.000276216	0.00385723
4118	CRIM1	-0.974462	6.38188	13.2216	0.000276734	0.00385948
11727	MAPK6	-1.12588	7.95381	13.2198	0.000277012	0.00385948
4110	CREG2	-2.86906	1.22727	13.2187	0.000277172	0.00385948
41	ABCA2	1.08982	5.45998	13.2027	0.000279547	0.00388882
9797	LIMA1	-0.926661	8.04755	13.1835	0.000282426	0.00392513
374	ADSL	-0.670687	5.60641	13.1744	0.0002838	0.00394046
14240	NHLRC3	0.716971	4.85273	13.1448	0.000288321	0.00399855
21646	TTPAL	-0.87865	5.5977	13.1428	0.000288632	0.00399855
11844	MCFD2	-0.662348	6.87978	13.1416	0.000288807	0.00399855
3057	CCL4	1.28661	3.85522	13.1366	0.000289579	0.00400366
20256	SYT8	-2.39956	3.64253	13.1333	0.000290098	0.00400366
17014	RAB3D	-1.05708	6.33011	13.1306	0.000290508	0.00400366
17914	RTN4	-0.791389	8.37095	13.1306	0.000290509	0.00400366
16050	PLIN3	-0.914901	6.97925	13.1304	0.00029055	0.00400366
2030	C17orf65	0.89449	2.66837	13.1261	0.000291208	0.00400893
18249	SELL	1.3507	5.48019	13.1149	0.000292949	0.00402909
20005	STAMBPL1	1.07523	3.47354	13.112	0.000293403	0.00403153
22558	ZBP1	1.41709	3.77131	13.1087	0.000293927	0.00403492
8419	IDUA	1.0684	3.71791	13.0681	0.000300376	0.00411956
9378	KLK7	-3.253	7.82966	13.0596	0.000301741	0.00413439
6505	FKBP9L	-1.55159	1.15843	13.0407	0.000304786	0.00417219
6347	FBXW5	0.702507	6.68221	13.0371	0.000305386	0.00417648
5768	EXOSC4	-0.781859	3.67108	13.0335	0.000305967	0.0041805
9249	KIF24	1.02589	3.43591	13.0241	0.000307504	0.00419756
193	ACSL1	-0.954971	7.42249	13.0169	0.000308695	0.00420987
11341	LPXN	1.18173	4.98511	13.014	0.000309172	0.00421243
9582	L1CAM	-2.14161	3.1949	13.0041	0.000310802	0.00423069
3195	CD72	1.64667	2.84516	13.0004	0.000311429	0.00423526
8643	IMMP1L	1.26705	2.13213	12.9945	0.000312401	0.00424452
19743	SPDYE7P	0.859193	3.38707	12.9888	0.000313358	0.00425355
17288	RCOR1	-0.953198	6.73456	12.9809	0.000314677	0.00426748
5868	FAM117A	0.971584	4.07148	12.9698	0.00031655	0.00428889
3107	CCRN4L	-1.14965	3.75695	12.9659	0.000317208	0.00429381
8924	KANK4	-3.12089	2.76255	12.952	0.000319588	0.00432201
17273	RCAN1	-1.08679	6.11743	12.9498	0.000319963	0.0043228
7529	GRAMD2	-1.34593	2.25529	12.9481	0.00032024	0.0043228
18627	SLC12A7	1.01772	5.79297	12.9388	0.00032185	0.00434048
5085	DOK2	1.4193	3.87091	12.937	0.000322147	0.00434048
21393	TRIM38	0.718047	5.6586	12.9273	0.000323822	0.00435902
22307	WDR43	-0.713759	6.19074	12.9096	0.000326893	0.00439631
18253	SELPLG	1.17173	5.01086	12.8905	0.000330253	0.00443739
18035	SARS	-0.647214	7.27399	12.8887	0.000330572	0.00443759
9352	KLHL31	-1.69752	1.65875	12.8854	0.000331147	0.00444122
3177	CD40LG	1.71783	1.31499	12.8805	0.000332029	0.00444505
14641	NUTF2	-0.701742	5.75749	12.8804	0.000332043	0.00444505
2084	C19orf51	-2.03095	1.29618	12.8771	0.000332627	0.00444878
10945	LOC399815	1.60653	0.707883	12.865	0.000334792	0.00447268
21130	TNFAIP8L2	1.31823	2.31042	12.8636	0.000335028	0.00447268
9368	KLK11	-2.30332	6.82179	12.8472	0.000337979	0.00450613
9251	KIF26A	-1.50483	2.65896	12.8463	0.000338153	0.00450613
18698	SLC22A4	-1.24487	1.23699	12.8378	0.000339681	0.00452235
15488	PCDHGB2	-2.39203	1.76128	12.8334	0.000340494	0.00452904
5264	DYRK1A	0.607163	6.48553	12.8115	0.000344487	0.00457442
7263	GNAI1	-1.05859	6.20289	12.8074	0.00034526	0.00457442
7756	HAL	-3.59758	4.70064	12.8054	0.000345617	0.00457442
8944	KBTBD10	-4.09291	4.49542	12.8053	0.000345639	0.00457442
9771	LHX2	2.05102	1.59621	12.805	0.000345692	0.00457442
9404	KPNA3	-0.760848	6.3331	12.8045	0.00034579	0.00457442
3978	COPS7A	-0.608692	5.86599	12.7978	0.000347028	0.00458663
9123	KIAA0125	1.77395	4.02697	12.7933	0.000347856	0.0045934
9218	KIAA1875	1.09327	1.52878	12.7912	0.000348256	0.00459452
5654	ERC1	-0.687502	6.10979	12.7776	0.000350788	0.00462122
16877	PTPRO	1.43543	2.62804	12.777	0.000350915	0.00462122
17339	REREP3	-2.77115	0.968741	12.7713	0.000351977	0.00463103
14403	NOXO1	1.36117	1.46436	12.7628	0.000353577	0.00464361
22483	XRCC1	0.64061	5.13405	12.7625	0.000353636	0.00464361
10895	LOC375295	-1.83694	1.69544	12.7612	0.00035389	0.00464361
2835	CAV2	-1.06569	6.8832	12.7552	0.000355016	0.00465419
3076	CCNE2	1.02289	4.43432	12.7462	0.000356725	0.0046724
3154	CD28	1.39047	3.50831	12.7299	0.000359861	0.00470924
4140	CROCCP2	0.858569	4.12252	12.7252	0.000360759	0.00471266
1519	BDKRB1	-1.73467	2.36154	12.7252	0.00036077	0.00471266
7532	GRAP	1.19579	2.87017	12.722	0.000361374	0.00471632
13893	MYOF	-0.900613	8.15735	12.7141	0.000362902	0.00473203
867	APOBEC3F	0.951576	3.60755	12.7006	0.000365536	0.00476002
16961	QSOX1	-1.10074	7.01139	12.6998	0.000365703	0.00476002
6791	FST	-1.85605	5.8318	12.676	0.000370384	0.00481664
20767	TLL1	-2.1653	3.3891	12.6668	0.000372203	0.00483598
21160	TNFSF14	1.3707	2.14574	12.6643	0.000372703	0.00483762
17583	RNF166	0.888906	4.36726	12.6628	0.000372993	0.00483762
16816	PTGFRN	-1.00703	7.85598	12.655	0.00037456	0.00485362
16398	PPP2R2C	-2.30557	6.67008	12.6489	0.000375784	0.00486204
4384	CXCR2P1	2.41811	2.88629	12.6484	0.000375877	0.00486204
22701	ZFP62	0.700541	5.18024	12.6428	0.000377007	0.00487232
5301	EBPL	-1.02503	5.10947	12.6382	0.000377936	0.00488
6086	FAM43A	-1.59706	5.74063	12.6332	0.000378952	0.00488447
5437	EIF2S1	-0.887543	7.11413	12.6332	0.000378953	0.00488447
9006	KCNJ15	-1.30255	5.03842	12.6289	0.000379824	0.00489136
15622	PDS5B	0.633935	5.37305	12.6221	0.000381214	0.00490481
15792	PHLDB2	-1.208	6.47536	12.6205	0.000381541	0.00490481
3973	COPS2	-0.584381	6.77459	12.6183	0.000381987	0.00490621
18679	SLC20A2	-1.24565	6.89488	12.602	0.000385335	0.00494486
16105	PMS1	0.600021	4.55033	12.59	0.000387813	0.00497227
8512	IGFLR1	1.08516	3.50305	12.587	0.000388444	0.00497597
958	ARHGAP26	1.02946	5.35891	12.5852	0.000388818	0.00497639
14232	NGLY1	0.704216	4.91451	12.5819	0.000389494	0.00497857
6401	FERMT1	-1.78756	7.52249	12.5811	0.000389672	0.00497857
11849	MCM2	1.00717	6.76575	12.5708	0.00039183	0.0049987
8085	HMGA2	-2.69106	5.33041	12.5703	0.000391934	0.0049987
17315	REEP6	-1.43067	2.32669	12.5606	0.000393972	0.0050203
6417	FGD2	1.28129	4.50832	12.5542	0.00039532	0.00503307
11928	MEFV	-1.80309	3.02831	12.5458	0.000397094	0.00505124
3236	CDC42BPB	-0.75843	7.35512	12.543	0.000397699	0.00505452
17865	RRN3P3	0.939544	1.51461	12.5382	0.000398708	0.00506294
8772	IRF5	0.955797	4.49744	12.5252	0.000401506	0.00509403
7723	H19	-3.22887	10.064	12.5154	0.000403602	0.00511616
18773	SLC27A4	-1.17386	6.07538	12.5065	0.00040553	0.00513612
2512	C7orf46	1.37111	2.29404	12.4863	0.000409953	0.00518371
17490	RIN1	-1.07354	4.59089	12.4861	0.000409999	0.00518371
600	ALS2CR8	0.821867	3.56071	12.4733	0.000412807	0.00521469
16278	PPA1	-0.749098	7.44653	12.4691	0.00041373	0.00522182
20026	STATH	-7.64733	9.66647	12.4655	0.000414531	0.00522739
1990	C16orf79	1.20194	1.09577	12.4527	0.000417383	0.00525881
22258	WASF3	-1.35129	3.18432	12.4354	0.000421264	0.00530132
9083	KDELR3	-1.27512	4.66694	12.4345	0.000421485	0.00530132
4467	CYP27A1	1.72582	4.54297	12.4217	0.000424384	0.00532997
16569	PRMT3	-0.852202	4.97176	12.4212	0.000424495	0.00532997
17958	S100A1	-2.51573	2.85405	12.4176	0.000425298	0.0053343
22277	WDFY1	0.737067	6.5476	12.4164	0.000425572	0.0053343
5785	EZH1	0.6598	5.45187	12.4119	0.0004266	0.00534259
15881	PION	1.02846	4.93179	12.4008	0.00042915	0.00536991
3175	CD4	1.30568	6.31863	12.3868	0.00043239	0.0054058
1611	BNC1	-1.36412	7.06707	12.3846	0.000432878	0.00540726
23337	ZSCAN16	1.12768	2.08702	12.3708	0.000436096	0.00544163
8652	IMPDH1	-0.79241	5.91691	12.3696	0.000436376	0.00544163
17961	S100A12	-2.72917	5.51883	12.362	0.000438161	0.00545921
3192	CD69	1.45297	4.71024	12.3557	0.000439641	0.00547297
6186	FAM83H	-1.0175	7.58631	12.3527	0.000440355	0.00547718
22546	ZAK	-0.943641	6.58243	12.3355	0.000444437	0.00552323
8897	JMJD5	0.869854	2.11588	12.3193	0.0004483	0.00556281
21124	TNFAIP1	-0.876082	6.76549	12.3189	0.000448386	0.00556281
9299	KLC1	-0.635457	6.53114	12.314	0.000449566	0.00557271
3197	CD79A	1.77939	5.25485	12.3124	0.000449962	0.00557287
20897	TMEM150C	1.51871	3.2533	12.2997	0.000453037	0.00560618
16162	POGZ	0.65738	6.27508	12.2974	0.000453596	0.00560833
13927	NAA30	-0.698217	5.26089	12.2925	0.000454786	0.00561828
10514	LOC100507246	-0.675778	6.55038	12.2892	0.000455592	0.00562347
615	AMH	1.6178	1.35721	12.2829	0.00045712	0.00563755
17394	RGL4	0.755135	3.5876	12.2672	0.000460992	0.00567626
21462	TRMT61A	-0.797439	4.04367	12.267	0.000461038	0.00567626
11782	MAT2B	0.574632	6.57942	12.2646	0.000461636	0.00567883
10034	LOC100128191	1.20383	2.26229	12.2555	0.0004639	0.00570186
9003	KCNJ12	-2.23169	1.04362	12.2415	0.000467391	0.00573993
1218	ATMIN	-0.658953	6.65248	12.2392	0.000467946	0.0057419
9134	KIAA0284	-0.911372	6.84095	12.2227	0.000472104	0.00578804
9799	LIMD1	0.644968	4.43652	12.2139	0.000474338	0.00581054
3648	CIRH1A	-0.678461	5.74772	12.2098	0.0004754	0.00581866
23318	ZNRF3	-0.860034	4.07539	12.2039	0.000476893	0.00583203
1891	C14orf1	-0.743416	5.29317	12.2023	0.000477301	0.00583212
21247	TP53INP1	0.954307	6.7671	12.1952	0.000479126	0.00584951
8557	IL13RA2	-3.33682	2.2701	12.1842	0.000481971	0.00587932
8326	HSPB7	-3.67522	3.68336	12.1702	0.000485602	0.00591346
1095	ARSI	-1.93488	4.0737	12.1688	0.000485955	0.00591346
19875	SRGAP3	0.882872	4.07858	12.1687	0.000485988	0.00591346
8065	HLA-DRB6	1.41523	5.04643	12.1582	0.000488721	0.00594175
19848	SPTSSA	-1.26486	6.44163	12.1541	0.000489804	0.00594996
11777	MAST3	0.779027	4.31858	12.1443	0.000492393	0.00597642
6513	FLG2	-4.91907	5.3409	12.1351	0.000494813	0.00599784
11513	LUZP1	-0.74785	6.40707	12.1345	0.000494981	0.00599784
5416	EID3	1.15409	1.00941	12.1301	0.000496149	0.00600699
11880	MDM4	0.670518	5.59448	12.1203	0.000498754	0.00603351
5441	EIF3B	-0.934787	8.02965	12.1134	0.000500614	0.00605099
3325	CDKN2A	2.40827	5.43295	12.1115	0.000501112	0.00605198
2803	CASK	-0.686765	6.26036	12.1091	0.000501754	0.00605472
18072	SCAND3	-2.48354	1.29728	12.1046	0.000502977	0.00606446
13416	MMP13	-3.7878	6.85968	12.1008	0.000504002	0.00606725
4717	DEF6	0.718686	5.39707	12.1007	0.000504042	0.00606725
565	ALG6	0.643481	4.58882	12.0978	0.000504812	0.0060715
21732	TWIST2	-1.74049	1.8047	12.0948	0.000505637	0.0060764
16100	PMM2	-0.658063	5.68083	12.0927	0.000506183	0.00607796
9413	KRBA1	-0.936492	3.54175	12.0864	0.000507919	0.00609377
21940	ULBP3	-1.67254	1.40061	12.078	0.0005102	0.00611175
8614	IL32	1.22033	6.3709	12.0771	0.000510448	0.00611175
8093	HMGCR	-1.12863	7.20061	12.0763	0.000510676	0.00611175
15232	OXNAD1	0.730644	3.72609	12.0689	0.000512687	0.00613078
20023	STAT5A	0.843983	5.27234	12.055	0.00051653	0.00617166
17657	ROBO4	-1.19784	4.16777	12.0472	0.00051869	0.00619239
21256	TP73	0.995276	4.80037	12.0428	0.000519925	0.00620109
19816	SPRR1B	-2.44963	10.0826	12.0416	0.00052027	0.00620109
9460	KRT6A	-2.17083	13.089	12.0397	0.000520797	0.0062023
1121	ASB16	0.988694	1.231	12.0366	0.000521661	0.00620751
19938	SSSCA1	-0.788657	3.75199	12.0337	0.000522482	0.00621221
6367	FCHO1	1.15743	2.97658	12.0212	0.000525989	0.0062488
1723	BTLA	1.76198	2.01693	12.0171	0.000527137	0.00625734
8071	HLA-J	1.51378	1.50867	12.0092	0.000529393	0.006279
15874	PIM2	1.23129	6.30463	12.0071	0.000529972	0.00627946
1468	BCAR1	-0.735562	5.80947	12.006	0.000530294	0.00627946
17131	RAPGEF4	-0.903326	3.3907	11.9968	0.000532927	0.00630551
1604	BMPR1B	-1.91306	2.52799	11.9926	0.000534124	0.00631454
16894	PTX3	-2.39299	2.14927	11.9872	0.000535676	0.00632547
2019	C17orf51	-1.11994	3.47266	11.986	0.000536005	0.00632547
20121	SUCLA2	-0.93375	5.80535	11.9848	0.000536351	0.00632547
1124	ASB2	1.15842	3.30098	11.9793	0.000537941	0.00633909
9385	KLRB1	1.60608	2.59508	11.9653	0.000542003	0.00637925
17312	REEP3	-0.811653	6.35072	11.9643	0.000542304	0.00637925
7674	GTPBP8	0.799438	3.89074	11.963	0.000542663	0.00637925
11159	LOC647946	2.07208	0.56627	11.9479	0.00054709	0.00642154
18260	SEMA3C	-1.65835	7.0304	11.9466	0.000547467	0.00642154
11530	LY86	1.60034	2.6756	11.9462	0.000547584	0.00642154
9685	LCP1	1.16622	8.16309	11.9412	0.000549052	0.00643356
4438	CYBB	1.38942	6.82379	11.9397	0.000549492	0.00643356
13784	MURC	-2.66428	1.96765	11.9353	0.000550816	0.00644389
7085	GFI1	1.38422	2.86441	11.9206	0.000555154	0.00648943
19631	SOWAHC	-1.10874	7.25053	11.9169	0.000556275	0.00649731
17978	S100PBP	0.559102	5.1791	11.9086	0.000558758	0.00652108
1404	BACE1	-0.671341	5.58238	11.9032	0.000560367	0.00653463
13549	MRPL15	-0.693589	5.80124	11.8929	0.000563495	0.00656585
10983	LOC401320	0.904333	3.35457	11.8863	0.000565471	0.00657876
4451	CYP11A1	2.23212	1.09906	11.8862	0.000565507	0.00657876
22643	ZDHHC1	-0.966802	3.30872	11.8824	0.000566676	0.0065871
20803	TM9SF3	-0.694489	8.25371	11.8764	0.000568503	0.00660307
23116	ZNF621	0.698961	5.17454	11.8624	0.000572797	0.00664764
22904	ZNF323	-1.35607	4.0072	11.8504	0.000576495	0.00668523
7247	GMFB	-0.669439	6.61301	11.8441	0.000578448	0.00670254
6630	FLRT2	-1.63494	5.40673	11.8339	0.000581632	0.00673053
16997	RAB2A	-0.649343	7.28228	11.8325	0.000582065	0.00673053
17831	RPS6KB2	-0.942195	6.14246	11.8319	0.00058225	0.00673053
8689	INPP5F	0.720496	5.61465	11.8248	0.000584458	0.0067507
204	ACSS1	0.915306	5.47346	11.8225	0.000585196	0.00675387
22053	USP37	0.61426	5.11408	11.8141	0.000587828	0.00677887
3868	CNTD1	1.26755	1.45091	11.8055	0.000590557	0.00680475
171	ACOT7	-1.03317	6.02725	11.8041	0.000591006	0.00680475
9801	LIME1	1.00739	3.57565	11.7951	0.000593868	0.0068282
399	AGAP2	1.13609	3.19642	11.7947	0.000593981	0.0068282
16426	PPPDE2	-0.626603	5.8324	11.7908	0.000595234	0.00683309
9745	LGALS7B	-2.58665	5.37325	11.7905	0.000595345	0.00683309
4526	CYTL1	-1.90693	1.22	11.7814	0.000598245	0.00686098
21504	TSC22D2	-0.90665	5.84761	11.7782	0.000599273	0.00686735
22657	ZDHHC23	1.02155	3.74397	11.7753	0.000600218	0.00687279
4155	CRYAB	-1.72578	5.99159	11.7732	0.000600884	0.00687486
5786	EZH2	0.851486	5.45725	11.7718	0.000601344	0.00687486
22664	ZDHHC8	-0.725265	5.53588	11.7683	0.000602474	0.00688237
16341	PPM1K	0.999128	3.81397	11.7647	0.000603649	0.0068904
7874	HELB	1.06026	1.97653	11.7552	0.00060672	0.00692003
16094	PMEPA1	-1.19524	6.50851	11.7387	0.000612148	0.00697648
8467	IFNG	2.21535	1.77902	11.7345	0.000613535	0.00698681
21417	TRIM58	-1.83408	1.64774	11.7322	0.000614295	0.00699001
239	ACVR1	-0.719282	5.65747	11.7106	0.000621456	0.00706597
13689	MT1X	-1.70746	5.53978	11.7091	0.000621952	0.0070661
18747	SLC25A40	0.700941	4.74074	11.7008	0.000624729	0.00709211
16924	PXDN	-1.17768	6.7275	11.693	0.000627359	0.00711643
6976	GARS	-0.79003	7.39302	11.6877	0.000629163	0.00713133
13845	MYL1	-5.3996	4.25242	11.6816	0.000631209	0.00714896
16706	PSD4	0.683489	6.20089	11.669	0.0006355	0.00718415
4139	CROCC	0.941051	5.36879	11.6685	0.000635689	0.00718415
11687	MAP2K6	1.04743	2.45799	11.6667	0.000636274	0.00718415
7215	GLRX3	-0.786605	6.68929	11.6667	0.00063629	0.00718415
14640	NUSAP1	0.912644	6.54634	11.6647	0.000636979	0.00718599
16854	PTPN21	-0.692302	4.70834	11.6633	0.000637439	0.00718599
2347	C3orf15	2.00389	1.13835	11.6614	0.000638088	0.00718774
2987	CCDC66	0.77935	3.80576	11.6553	0.000640215	0.00720613
3329	CDKN2B-AS1	1.99922	1.66788	11.6451	0.000643723	0.00724002
11487	LSP1	1.0222	6.37476	11.6424	0.000644654	0.00724489
20778	TLR7	1.45837	3.17494	11.6334	0.000647783	0.00727445
18236	SEC61G	-1.35355	6.4511	11.6306	0.000648767	0.00727989
14081	NDRG4	-1.62946	5.19533	11.6289	0.000649332	0.00728062
495	AKAP7	1.06957	3.0475	11.6269	0.000650041	0.00728296
16896	PUF60	-0.649508	6.9137	11.623	0.000651418	0.00729206
9082	KDELR2	-0.751654	7.87658	11.6217	0.000651854	0.00729206
5760	EXOC6B	-1.02771	4.99155	11.6199	0.000652509	0.00729378
23296	ZNF879	1.0444	2.20656	11.6122	0.000655221	0.00731844
13943	NACC1	-0.727024	6.19208	11.6107	0.000655721	0.00731844
14536	NSUN5P1	0.915997	2.75695	11.5907	0.000662832	0.00739215
13929	NAA38	0.640902	5.47455	11.5832	0.000665512	0.00741636
21627	TTF2	0.734341	5.30293	11.5756	0.00066823	0.00744096
20935	TMEM184B	-0.781103	6.45696	11.5624	0.00067298	0.00748343
9998	LMNA	-0.855327	8.93634	11.5622	0.000673072	0.00748343
7750	HACL1	0.721726	3.75983	11.5518	0.000676855	0.00751735
19016	SLPI	-2.50876	9.67976	11.5509	0.000677155	0.00751735
6479	FIGNL1	0.821576	5.24193	11.5459	0.000678971	0.00753177
13658	MSMB	-4.60729	5.70675	11.5395	0.000681328	0.00755216
19598	SNX9	-0.70453	6.58208	11.5287	0.000685317	0.0075906
16135	PNOC	1.62471	1.06448	11.5224	0.000687631	0.0076088
17868	RRP12	-0.748308	5.19243	11.5214	0.000688005	0.0076088
11805	MBD4	0.55762	5.94789	11.5172	0.000689536	0.00761845
1898	C14orf126	-0.808645	4.23155	11.5162	0.000689924	0.00761845
243	ACVR2B	0.823319	3.14838	11.5132	0.000691051	0.00761985
8724	IPCEF1	1.12722	2.98774	11.513	0.000691096	0.00761985
4209	CSNK1E	-0.630639	6.76177	11.5089	0.000692637	0.00763106
20771	TLR1	0.97848	4.1679	11.5058	0.00069381	0.0076382
11214	LOC728431	-1.18874	2.97987	11.5014	0.000695435	0.00765007
5985	FAM184A	1.33761	1.83176	11.5001	0.000695938	0.00765007
1034	ARL4D	-1.23369	5.04944	11.4982	0.00069664	0.007652
13811	MYBPC1	-4.22805	5.00555	11.4897	0.000699814	0.00768107
4795	DES	-4.3367	6.33748	11.4881	0.000700436	0.00768211
8819	ITGA4	1.0725	5.09156	11.4867	0.000700963	0.00768211
16055	PLK2	-1.15136	6.93054	11.485	0.000701593	0.00768324
9971	LIPG	-1.99144	4.20619	11.4757	0.00070512	0.00771606
7150	GIT2	0.523379	5.95033	11.4719	0.000706553	0.00772496
16836	PTP4A1	-0.797363	7.7096	11.4708	0.000706994	0.00772496
3125	CD151	-0.828125	6.90146	11.4652	0.000709122	0.0077424
8057	HLA-DQA2	1.67313	5.09415	11.4611	0.000710675	0.00775354
1428	BAIAP2L2	-1.47921	2.56027	11.4533	0.000713673	0.00778042
7226	GLTPD1	-0.750513	4.82984	11.4512	0.000714496	0.00778357
2572	C9orf100	1.03359	3.0322	11.4446	0.000717014	0.00780516
5389	EGFL7	-0.978945	4.07574	11.4409	0.000718465	0.00781512
8830	ITGAX	1.14871	5.88269	11.4135	0.000729108	0.00792497
15416	PC	-1.21769	5.51545	11.3997	0.000734563	0.00797831
14146	NEFM	-3.39095	2.94326	11.394	0.000736836	0.00799145
16297	PPCDC	0.75428	2.99359	11.3939	0.00073687	0.00799145
1293	ATP6V1C2	-2.26407	4.32625	11.3896	0.000738555	0.00800376
15964	PLA2G7	1.31501	4.58006	11.374	0.000744799	0.00806542
9185	KIAA1328	0.831593	2.76187	11.3725	0.00074541	0.00806605
534	ALDH1A2	-3.60289	2.66284	11.3504	0.0007543	0.00815619
8728	IPO4	-0.720739	5.42127	11.3431	0.000757286	0.0081824
17619	RNF32	1.14654	1.6109	11.3405	0.000758332	0.00818762
4531	DAAM1	-0.982427	6.03914	11.3307	0.000762379	0.00822522
3146	CD226	1.35514	2.19554	11.3273	0.00076376	0.00823403
3935	COL5A3	-1.37282	6.34528	11.31	0.000770903	0.00830488
222	ACTN2	-4.22551	4.51678	11.2898	0.000779344	0.00838961
16290	PPARD	-1.10554	6.78752	11.2843	0.000781658	0.00840239
15510	PCLO	1.7752	2.8642	11.2822	0.000782528	0.00840239
5780	EYA1	-2.06721	0.998989	11.2794	0.000783713	0.00840239
17242	RBMS1	-0.561607	6.78221	11.2791	0.000783827	0.00840239
9013	KCNJ5	1.68304	2.10299	11.278	0.000784315	0.00840239
1768	C10orf2	-0.765807	4.21717	11.2776	0.000784491	0.00840239
11863	MCPH1	0.669084	4.44704	11.2762	0.000785062	0.00840239
11538	LYN	0.851689	6.55098	11.276	0.000785146	0.00840239
13480	MORN4	-1.13605	1.83082	11.2743	0.000785857	0.00840382
4354	CUX1	-0.825199	7.05395	11.2723	0.000786734	0.00840703
3162	CD300LF	1.48617	2.66564	11.2675	0.000788759	0.00842249
8871	IVL	-2.30138	8.12767	11.265	0.000789807	0.00842574
20930	TMEM181	-0.652061	6.21387	11.2631	0.00079064	0.00842574
17487	RIMS2	1.48132	2.39104	11.2612	0.00079143	0.00842574
8960	KCNA3	1.62886	2.68399	11.2608	0.000791611	0.00842574
21125	TNFAIP2	1.03742	8.269	11.26	0.000791956	0.00842574
19788	SPIRE1	-1.02788	5.49636	11.2536	0.000794674	0.00844848
14730	OLR1	1.69532	3.4099	11.2511	0.000795737	0.00845362
17843	RPTOR	-0.724482	5.21037	11.2472	0.000797429	0.00846542
16617	PRPS2	0.645948	6.08317	11.2406	0.000800257	0.00848925
16136	PNP	-1.18055	6.75295	11.2288	0.000805374	0.00853731
4216	CSNK2A2	-0.615386	5.1474	11.2228	0.000808003	0.00855895
893	APP	-0.982146	9.65272	11.2183	0.000809946	0.0085733
16741	PSMB7	-0.651343	5.88462	11.2168	0.000810604	0.00857404
13948	NAE1	-0.655526	5.85459	11.212	0.000812706	0.00859003
15827	PIEZO1	-0.701699	7.22639	11.2103	0.000813456	0.00859172
7248	GMFG	1.07492	4.35146	11.2001	0.000817948	0.00863291
1286	ATP6V0D2	1.8084	1.56084	11.1958	0.000819843	0.00863568
18129	SCIN	1.64839	3.541	11.1956	0.000819916	0.00863568
20008	STAR	1.72656	2.03866	11.1954	0.000819989	0.00863568
18935	SLC6A2	-2.32096	1.97731	11.1901	0.00082233	0.00865399
19892	SRPX	-2.2007	4.63551	11.1888	0.000822917	0.00865399
18497	SHANK3	-0.731472	5.00487	11.1851	0.000824568	0.00866263
14072	NDFIP2	-0.994489	6.85006	11.1843	0.000824927	0.00866263
15928	PKIA	1.26057	4.00316	11.1781	0.000827674	0.00868521
15854	PIK3AP1	1.13528	5.41064	11.1533	0.000838827	0.0087959
13213	MIR600HG	1.22036	2.76501	11.1504	0.000840118	0.00880087
22751	ZMIZ2	0.646872	6.77344	11.1491	0.000840737	0.00880087
15782	PHIP	0.613859	6.20014	11.1482	0.000841113	0.00880087
17615	RNF24	-0.877729	3.71063	11.1459	0.000842158	0.00880178
20638	TGIF2	0.77901	4.87981	11.1454	0.000842408	0.00880178
9588	L3MBTL4	1.42159	2.76033	11.1438	0.00084314	0.0088031
5568	ENPEP	-1.11442	3.6047	11.1421	0.00084389	0.00880462
2746	CAMSAP2	-0.738062	6.50522	11.1327	0.00084821	0.00884336
8416	IDO1	1.78635	5.82743	11.1118	0.000857792	0.00892417
8542	IKZF2	1.20295	5.44648	11.1117	0.00085784	0.00892417
8838	ITGB4	-1.12855	8.72055	11.1106	0.000858371	0.00892417
20379	TBC1D10A	-0.716877	5.06192	11.1092	0.000859019	0.00892417
15152	ORAI2	0.648639	4.93514	11.1092	0.000859024	0.00892417
14293	NKX3-1	-2.69197	4.60702	11.0914	0.000867291	0.00900363
6128	FAM65B	1.15997	4.35054	11.0894	0.000868224	0.0090069
19770	SPIN3	0.926781	3.42313	11.0829	0.00087126	0.00903047
621	AMMECR1	-1.06583	5.94661	11.0819	0.000871736	0.00903047
14378	NOP16	-0.823951	4.84874	11.0747	0.000875129	0.00905917
8850	ITK	1.42919	4.42813	11.0686	0.000878032	0.00907883
3307	CDK5R1	-1.12011	4.91887	11.0681	0.000878275	0.00907883
1484	BCL11A	0.935545	4.55356	11.0655	0.000879481	0.00908485
13435	MMP9	1.58784	7.40023	11.057	0.000883518	0.00912008
16762	PSMD7	-0.612544	6.91265	11.0476	0.000888016	0.00916003
3196	CD74	1.34041	10.864	11.0434	0.000890029	0.00917429
8407	IDE	-0.80601	6.12884	11.0418	0.000890821	0.00917596
11027	LOC440944	0.850244	3.31467	11.0403	0.000891536	0.00917683
5412	EI24	-0.675473	6.79527	11.0367	0.000893239	0.00918787
18793	SLC2A5	1.35445	3.36312	11.0325	0.000895294	0.00920032
8651	IMPAD1	-0.629699	7.08058	11.0315	0.00089577	0.00920032
21347	TRDN	-5.39239	3.25225	11.0303	0.000896344	0.00920032
10127	LOC100130691	1.29995	3.26968	11.0191	0.000901759	0.00924939
7572	GRIPAP1	0.488263	5.71924	11.0143	0.00090414	0.00926728
10308	LOC100289230	1.20094	1.273	11.0079	0.00090723	0.00929241
21621	TTC7B	-0.843824	4.17647	10.9978	0.000912186	0.0093366
7838	HDAC6	0.564682	5.82204	10.9901	0.000915995	0.00936567
795	AOAH	1.4599	4.46777	10.9895	0.000916312	0.00936567
19620	SORCS2	-1.82719	4.11715	10.9862	0.000917946	0.00936774
18913	SLC5A10	-1.30547	3.73627	10.9855	0.000918281	0.00936774
10977	LOC401109	1.4584	0.785937	10.9852	0.000918444	0.00936774
6068	FAM26F	1.39419	3.54721	10.9717	0.000925125	0.0094291
21155	TNFSF11	1.26981	1.19151	10.9705	0.000925754	0.0094291
15369	PARP10	0.795124	6.16462	10.9612	0.0009304	0.0094698
22158	VIPR1	-2.31791	4.36421	10.9572	0.000932393	0.00948063
13978	NAPSB	1.51205	3.75634	10.9559	0.000933072	0.00948063
14023	NCAM1	-2.24389	3.09605	10.9552	0.000933417	0.00948063
2922	CCDC146	1.12183	4.26284	10.9537	0.000934152	0.00948148
21195	TNRC6C	0.848655	4.08909	10.9513	0.000935379	0.00948732
5094	DONSON	0.772651	4.79679	10.9499	0.000936102	0.00948804
8391	ICAM1	1.09029	6.98614	10.9454	0.000938353	0.00950425
82	ABCG4	-2.58556	1.6874	10.9339	0.000944213	0.00955696
3012	CCDC85C	-0.989974	5.99465	10.9247	0.00094891	0.00959725
3631	CIAPIN1	-0.639674	5.53871	10.9235	0.000949512	0.00959725
6332	FBXO45	-1.10893	6.54468	10.9181	0.000952275	0.0096185
6256	FASN	-0.815321	7.20456	10.9164	0.000953192	0.00962109
5716	ESYT3	-2.3943	3.61761	10.9149	0.000953951	0.00962209
16811	PTGER4	1.05974	4.67113	10.9124	0.000955241	0.00962843
4621	DCLRE1C	0.657107	4.35035	10.9006	0.000961322	0.00967557
1725	BTN2A1	0.577703	5.18294	10.8996	0.000961864	0.00967557
2503	C7orf29	1.06541	3.06081	10.8995	0.000961911	0.00967557
1490	BCL2L11	0.781028	5.86626	10.89	0.000966857	0.00971861
587	ALOX5AP	1.07672	4.56409	10.8841	0.000969952	0.009743
4382	CXCR1	-2.20955	2.74582	10.8762	0.000974095	0.00977788
13375	MLF1IP	0.971375	5.51748	10.8693	0.000977691	0.00980721
22767	ZNF100	0.950976	3.18819	10.8578	0.000983827	0.00986197
18153	SCNN1D	-1.46954	3.73491	10.8527	0.000986543	0.00988239
11764	MARK3	-0.736458	6.95115	10.8479	0.000989097	0.00990116
13419	MMP16	-1.82088	1.75828	10.8462	0.000989966	0.00990306
3678	CLCA4	2.38581	7.52177	10.8409	0.000992846	0.00992505
475	AJUBA	-0.929577	6.04077	10.8381	0.000994301	0.00993278
9686	LCP2	1.02433	5.80029	10.8287	0.000999405	0.00997692
11098	LOC643733	1.33712	1.39419	10.8273	0.00100013	0.00997734
3927	COL4A2	-1.09552	8.7555	10.8187	0.00100479	0.010017
21054	TMEM79	-1.40335	6.63206	10.8167	0.00100589	0.0100211
11835	MCC	-0.799265	6.17753	10.8117	0.00100862	0.0100413
13714	MTHFD1L	-0.831868	5.23024	10.807	0.00101118	0.01006
9594	LAD1	-1.21678	8.41382	10.8013	0.00101427	0.0100839
5299	EBNA1BP2	-0.674178	6.12233	10.7942	0.00101818	0.0101158
8766	IRF2	0.596929	5.54859	10.789	0.00102104	0.0101373
1743	BYSL	-0.727478	4.4258	10.7859	0.00102275	0.0101474
6446	FGFBP1	-1.64133	7.85316	10.7807	0.00102565	0.0101692
5886	FAM126A	-0.897314	6.19869	10.7788	0.00102667	0.0101724
18642	SLC16A1	-1.21389	7.09341	10.7762	0.00102812	0.0101799
9210	KIAA1731	0.613887	4.81069	10.772	0.00103049	0.0101964
4775	DENND2A	-1.18619	2.40118	10.7634	0.00103529	0.0102368
17412	RGS13	1.83411	0.858834	10.7621	0.00103598	0.0102368
20188	SVIP	1.27662	2.8301	10.7583	0.0010381	0.0102469
19580	SNX21	-0.769097	4.10324	10.7578	0.00103841	0.0102469
13802	MXRA7	-0.761953	6.66612	10.7533	0.00104092	0.0102647
15758	PHF1	0.737355	5.68613	10.7502	0.00104265	0.0102696
3017	CCDC88C	0.725369	5.78047	10.7499	0.00104283	0.0102696
1853	C12orf34	1.18973	2.12597	10.7318	0.0010531	0.0103638
18854	SLC38A2	-0.805355	9.21487	10.7205	0.00105954	0.0104176
5382	EFR3B	-2.0225	2.27367	10.7195	0.00106011	0.0104176
20890	TMEM147	-0.645852	5.38873	10.7181	0.00106091	0.0104176
20145	SULT2B1	-2.14584	6.11279	10.7172	0.00106143	0.0104176
20538	TEAD4	-0.844474	3.99593	10.6993	0.00107175	0.0105118
19040	SMARCA2	0.91327	6.77945	10.6958	0.00107379	0.0105247
14431	NPL	0.862751	5.47891	10.6868	0.001079	0.0105605
2059	C18orf54	0.995935	3.52757	10.6867	0.00107911	0.0105605
19763	SPI1	1.07029	4.91649	10.6858	0.00107962	0.0105605
18013	SAMD4B	-0.590549	6.49344	10.6819	0.00108187	0.0105754
5775	EXT1	-0.946069	6.90866	10.6802	0.00108285	0.010578
8054	HLA-DPB1	1.25199	7.66188	10.6784	0.00108393	0.0105814
16993	RAB26	1.50346	1.8533	10.6757	0.00108555	0.0105901
20455	TCAM1P	2.38073	3.00165	10.674	0.00108652	0.0105925
1367	B3GALNT2	-0.6205	5.68735	10.6612	0.00109408	0.0106543
14042	NCK1	0.754496	6.30655	10.6608	0.00109432	0.0106543
2142	C1orf122	-0.638752	4.6076	10.6512	0.00110001	0.0107025
23231	ZNF773	-1.02391	2.15116	10.6459	0.00110316	0.010726
8150	HOMER1	-1.01817	4.20142	10.6438	0.00110438	0.0107284
2951	CCDC24	0.914065	2.88302	10.643	0.00110489	0.0107284
22519	YKT6	-0.717891	7.04979	10.6287	0.00111347	0.0108045
9458	KRT42P	-2.09412	2.53296	10.6265	0.00111477	0.01081
9306	KLF12	0.956528	4.39225	10.6252	0.00111556	0.0108105
9642	LAX1	1.43155	3.96636	10.6221	0.00111741	0.0108212
3711	CLDN8	-3.68281	2.70066	10.62	0.00111873	0.0108268
15351	PAQR8	0.971082	3.98334	10.6181	0.00111986	0.0108306
10010	LMTK3	-1.0977	3.45717	10.6145	0.00112203	0.0108443
5285	E2F8	0.971553	4.29713	10.6096	0.00112501	0.0108576
13390	MLLT11	-1.61783	3.68605	10.6087	0.00112554	0.0108576
5953	FAM169A	-1.05904	3.20294	10.6086	0.00112564	0.0108576
8037	HIVEP1	0.79084	5.53176	10.5962	0.00113317	0.010923
4186	CSF2	-2.77261	1.74251	10.5948	0.00113405	0.0109243
15850	PIGY	-0.54679	6.25895	10.5911	0.00113636	0.0109388
16669	PRSS23	-1.16092	6.69419	10.5899	0.00113706	0.0109388
7510	GPRIN3	1.24135	3.51377	10.585	0.00114006	0.0109604
6939	GALM	1.10407	3.87499	10.5745	0.00114656	0.0110156
10999	LOC439990	-1.97176	0.673673	10.5724	0.00114789	0.0110197
10856	LOC339535	2.02189	1.91473	10.5713	0.0011486	0.0110197
22545	ZADH2	0.656247	5.26925	10.5702	0.00114926	0.0110197
19019	SLURP1	-3.18712	4.36002	10.5623	0.00115417	0.0110596
21211	TOMM22	-0.56345	5.92528	10.5597	0.00115582	0.0110681
15463	PCDHB16	-1.51432	1.72411	10.5553	0.00115858	0.0110802
23099	ZNF598	-0.72925	6.107	10.5549	0.00115879	0.0110802
20860	TMEM117	-0.863407	4.49541	10.554	0.00115937	0.0110802
2955	CCDC28B	1.00599	1.95356	10.5513	0.00116106	0.011089
16068	PLS3	-1.2369	8.97664	10.5395	0.00116851	0.0111529
16882	PTPRU	-1.16904	4.66289	10.5314	0.00117366	0.0111947
23198	ZNF717	1.2976	1.11592	10.5296	0.00117477	0.011198
19625	SOS1	0.502108	6.24485	10.5251	0.00117763	0.0112179
5697	ESCO2	0.950259	3.95955	10.5172	0.00118268	0.0112533
3652	CISH	0.849312	3.56548	10.5162	0.00118335	0.0112533
13711	MTFR1	-0.793237	5.41696	10.5157	0.00118366	0.0112533
20722	TIMELESS	0.77103	6.27271	10.5111	0.00118657	0.0112735
588	ALOXE3	-2.99504	4.36724	10.5067	0.00118941	0.0112844
11175	LOC653160	0.986064	1.2087	10.5057	0.00119008	0.0112844
10181	LOC100132352	0.753229	3.14106	10.5034	0.00119155	0.0112844
7518	GPX1	0.854045	7.16655	10.5034	0.00119156	0.0112844
19025	SMA4	0.87596	1.92644	10.5034	0.00119158	0.0112844
21590	TTC21A	0.937895	2.05003	10.5014	0.00119283	0.0112889
5472	EIF5A	-0.755001	7.90374	10.4949	0.00119705	0.0113215
7698	GUSBP11	0.740542	4.33333	10.4887	0.00120104	0.0113518
17627	RNF44	0.599809	6.16574	10.4844	0.00120386	0.0113711
15587	PDGFB	-0.858428	4.20956	10.4821	0.00120539	0.0113781
12029	MGAM	-1.88121	1.70224	10.4703	0.0012131	0.0114435
10651	LOC153684	1.04237	1.39058	10.468	0.0012146	0.0114503
7013	GBP2	0.98517	6.98972	10.4628	0.00121806	0.0114754
18504	SHC4	-2.17008	1.22834	10.4554	0.00122294	0.011514
5500	ELMO3	-0.927822	5.05654	10.4517	0.00122538	0.0115295
9029	KCNK6	-0.940749	5.22259	10.4424	0.00123157	0.0115751
7693	GUK1	-0.574741	6.84402	10.4415	0.00123217	0.0115751
13877	MYO1F	1.03618	5.42066	10.4408	0.00123264	0.0115751
8894	JKAMP	-0.580441	5.58084	10.4396	0.0012334	0.0115751
1014	ARID5A	0.842407	4.81407	10.438	0.00123446	0.0115776
15659	PEMT	-0.745199	3.70962	10.4356	0.0012361	0.011578
12080	MICAL1	0.818277	5.9027	10.4348	0.00123665	0.011578
15379	PARP8	0.847788	5.23582	10.4344	0.0012369	0.011578
8097	HMGN2	0.696588	8.55217	10.4287	0.00124073	0.0116064
2538	C8orf33	-0.624189	5.59805	10.4231	0.00124451	0.0116343
15866	PIK3R3	0.774425	5.17511	10.4199	0.00124663	0.0116419
20599	TFAP2A	-1.02705	6.20658	10.4195	0.00124692	0.0116419
7881	HENMT1	0.972877	4.179	10.4094	0.00125373	0.011698
21987	UPP1	-1.58019	6.64862	10.3988	0.00126094	0.0117578
1755	C10orf114	-1.5055	0.876633	10.3975	0.00126189	0.0117591
3926	COL4A1	-1.13423	8.96345	10.3835	0.00127143	0.0118404
17082	RAD9B	1.42128	0.581044	10.3758	0.00127675	0.0118776
3244	CDC42SE2	0.627585	6.39398	10.3754	0.00127706	0.0118776
18402	SFMBT1	0.66759	4.09598	10.3693	0.00128129	0.0119094
15943	PLA1A	1.56641	1.96846	10.3652	0.00128411	0.0119279
18310	SEPW1	-0.577532	6.89512	10.3585	0.00128879	0.0119638
7294	GNGT2	1.1473	1.32622	10.3553	0.00129102	0.0119769
6660	FNBP1	0.702265	6.08457	10.3515	0.00129371	0.0119942
1977	C16orf54	1.21309	3.18487	10.3498	0.00129488	0.0119974
3152	CD274	1.19563	4.87045	10.342	0.00130036	0.0120279
8620	IL36RN	-2.93301	7.71571	10.3418	0.00130049	0.0120279
2564	C8orf80	1.3478	2.29996	10.3406	0.00130139	0.0120279
11372	LRP5	-0.949313	5.91253	10.3404	0.00130148	0.0120279
5731	ETV4	-1.09364	4.23053	10.3361	0.00130456	0.0120488
14204	NFE2L3	0.955086	5.85556	10.3346	0.0013056	0.0120507
15342	PAPPA	-1.36159	4.28864	10.3318	0.00130759	0.0120615
16582	PRODH	1.42516	4.83022	10.327	0.001311	0.0120853
17171	RASSF1	0.666481	4.68941	10.3202	0.00131584	0.0121222
5558	ENKUR	-2.11252	1.44548	10.3077	0.00132479	0.0121969
15511	PCM1	0.578449	6.887	10.3024	0.00132857	0.012224
1421	BAHCC1	-0.825146	4.17756	10.2933	0.00133512	0.0122765
9975	LIPK	-3.03317	2.13981	10.2896	0.00133783	0.0122839
5145	DQX1	1.09897	3.31934	10.2886	0.00133851	0.0122839
16846	PTPN11	-0.592325	7.50594	10.2871	0.00133964	0.0122839
4882	DIRAS1	-2.07522	1.51572	10.2865	0.00134005	0.0122839
20160	SUOX	0.772128	4.27774	10.2856	0.00134076	0.0122839
3450	CEP85L	0.960372	3.56968	10.2848	0.00134127	0.0122839
3173	CD3EAP	-0.885278	2.17989	10.2841	0.00134182	0.0122839
7880	HEMK1	0.682746	4.15225	10.277	0.00134702	0.0123237
14388	NOTCH1	0.790283	6.55876	10.2714	0.00135112	0.0123534
16321	PPIEL	1.01972	2.32826	10.2678	0.0013537	0.0123556
5034	DNAJC6	-1.53247	1.93104	10.2674	0.00135404	0.0123556
17876	RRS1	-0.799383	4.73256	10.2655	0.00135538	0.0123556
6454	FGFR4	-1.6887	2.20467	10.2639	0.00135657	0.0123556
16763	PSMD8	-0.556815	7.17233	10.2632	0.00135711	0.0123556
417	AGL	0.564564	5.74949	10.2631	0.00135715	0.0123556
23129	ZNF641	0.735606	5.00716	10.2625	0.00135759	0.0123556
109	ABL2	-0.796329	5.75711	10.2618	0.00135814	0.0123556
14444	NPRL2	0.676513	3.80121	10.2589	0.00136028	0.0123673
3923	COL28A1	-2.53052	2.45653	10.2524	0.0013651	0.0123967
4327	CTSL2	-1.62976	6.45464	10.2521	0.00136529	0.0123967
3441	CEP57	0.567712	5.47345	10.2511	0.00136606	0.0123967
9391	KLRD1	1.388	2.42106	10.2482	0.00136818	0.0124082
17143	RARS	-0.615126	6.44509	10.2438	0.00137148	0.0124285
9167	KIAA1045	-2.00923	2.04025	10.2429	0.00137213	0.0124285
2356	C3orf26	-0.85571	4.88741	10.2362	0.0013771	0.0124542
1245	ATP2A1	-2.49852	3.59949	10.236	0.00137728	0.0124542
4524	CYTH4	0.993054	5.0021	10.2356	0.00137753	0.0124542
586	ALOX5	1.12552	5.03114	10.2336	0.00137903	0.0124543
16938	PYGL	-1.35742	7.54441	10.2333	0.00137925	0.0124543
11829	MCAM	-0.792955	6.50942	10.2272	0.00138381	0.0124877
11481	LSM3	0.596092	5.37805	10.2248	0.00138568	0.0124968
421	AGPAT2	-0.851939	5.37211	10.2159	0.00139239	0.0125446
13569	MRPL36	-0.703877	4.55263	10.2154	0.0013927	0.0125446
8330	HSPBP1	-0.653929	4.59788	10.2105	0.00139645	0.0125572
3763	CLK4	0.675083	4.94948	10.2098	0.00139697	0.0125572
6382	FDCSP	2.96947	8.72151	10.2094	0.00139724	0.0125572
10501	LOC100507127	-2.43502	2.98054	10.2084	0.00139806	0.0125572
3516	CHAF1B	0.787031	4.25434	10.2079	0.0013984	0.0125572
995	ARHGEF3	0.692575	5.68688	10.2017	0.00140314	0.012592
4764	DEFB4A	-3.72226	3.50859	10.2003	0.00140418	0.0125927
22768	ZNF101	0.780654	3.46831	10.1984	0.0014056	0.0125927
4436	CYBA	0.831671	6.26968	10.1981	0.00140582	0.0125927
17123	RAP1GAP2	-0.998431	5.10336	10.1921	0.00141043	0.0126263
18323	SERINC3	-0.681603	7.18423	10.1888	0.00141297	0.0126412
20711	TIFA	0.777972	4.65361	10.1848	0.00141605	0.012661
260	ADAM19	0.989252	5.71241	10.1822	0.00141801	0.012665
13546	MRPL12	-0.604972	5.64054	10.1819	0.00141824	0.012665
7615	GSTA4	-1.31433	5.52524	10.1805	0.00141937	0.0126673
9241	KIF1B	-0.658321	6.55609	10.1751	0.00142353	0.0126948
3024	CCDC93	0.481165	5.7666	10.1742	0.00142419	0.0126948
16581	PROCR	-1.35673	4.66617	10.1727	0.00142535	0.0126974
9064	KCTD15	-0.829018	5.96236	10.1698	0.0014276	0.0127097
5888	FAM127A	-0.653023	5.73428	10.1686	0.00142852	0.0127101
21263	TPD52L2	-0.663377	7.24189	10.1662	0.00143039	0.0127189
16675	PRSS36	0.94212	1.39562	10.1644	0.00143175	0.0127233
19820	SPRR2D	-2.54203	8.97762	10.1533	0.00144043	0.0127926
11255	LOC729678	0.802243	3.97051	10.147	0.00144539	0.0128237
17908	RTKN	-0.901716	5.30562	10.1459	0.00144619	0.0128237
9602	LAMA3	-1.69596	8.78659	10.1455	0.00144658	0.0128237
9081	KDELR1	-0.532197	6.99667	10.1432	0.00144838	0.0128319
9813	LIN54	0.722059	5.12195	10.1401	0.00145076	0.0128403
14050	NCLN	-0.689387	6.26797	10.1397	0.00145109	0.0128403
20104	STX3	-0.592419	5.5027	10.137	0.00145319	0.012851
15266	PABPC1L	0.837095	4.05311	10.1354	0.0014545	0.0128548
6754	FRG1B	0.904969	2.9709	10.1279	0.00146041	0.0128879
5553	ENDOU	-2.71268	4.83135	10.1276	0.00146069	0.0128879
2626	C9orf72	0.859133	4.69904	10.1273	0.00146089	0.0128879
6253	FAS	0.892366	5.41809	10.126	0.00146195	0.0128884
19047	SMARCC2	0.46376	6.76322	10.1243	0.00146325	0.0128884
22140	VEGFC	-1.53123	4.1681	10.1234	0.00146403	0.0128884
17621	RNF38	0.590787	5.55593	10.1228	0.00146449	0.0128884
13984	NASP	0.687448	7.20573	10.12	0.00146666	0.0128972
18443	SGMS2	-0.898414	5.53186	10.1193	0.00146726	0.0128972
7484	GPR65	1.09424	3.33602	10.1043	0.0014792	0.0129943
18875	SLC39A9	-0.580221	6.70632	10.1004	0.00148237	0.0130095
16346	PPOX	0.796931	3.48503	10.1	0.00148272	0.0130095
348	ADK	-0.713191	5.93074	10.0979	0.00148439	0.0130097
11720	MAPK12	-1.09534	3.44265	10.0977	0.00148453	0.0130097
16775	PSORS1C2	-3.82039	4.46511	10.0907	0.00149019	0.013047
1003	ARHGEF6	1.03625	5.21991	10.0902	0.00149058	0.013047
16052	PLIN5	-2.15146	2.24718	10.0835	0.00149602	0.0130842
614	AMFR	-0.555058	6.41186	10.0828	0.00149662	0.0130842
20022	STAT4	0.987348	3.59027	10.0773	0.0015011	0.0131155
3323	CDKN1B	0.594419	6.35802	10.072	0.00150539	0.0131451
13537	MRGPRX3	-1.26331	3.89941	10.0707	0.00150645	0.0131464
14707	OGFOD1	-0.574558	5.76821	10.0571	0.00151765	0.0132363
8094	HMGCS1	-1.15871	7.87276	10.0551	0.00151929	0.013239
3815	CMTM4	-0.699386	5.41754	10.0544	0.00151986	0.013239
7710	GYLTL1B	-1.09028	4.80455	10.0526	0.00152131	0.013239
21202	TOB2	-0.585505	5.92092	10.0522	0.00152165	0.013239
7600	GSDMC	-1.55201	6.15034	10.0512	0.0015225	0.013239
921	ARC	-2.26202	2.17904	10.0455	0.00152717	0.0132716
15733	PGLYRP4	-2.1557	3.92578	10.0442	0.00152831	0.0132734
5781	EYA2	1.4335	4.56124	10.0431	0.00152919	0.0132734
11268	LOC730101	1.1898	4.11943	10.0319	0.00153849	0.0133461
18912	SLC5A1	-2.21261	5.10898	10.0298	0.00154025	0.0133534
15186	OSMR	-0.815742	7.16175	10.0152	0.00155251	0.0134517
2138	C1orf112	0.834847	4.01445	10.0128	0.00155456	0.0134615
10077	LOC100129269	-1.43195	4.44181	10.011	0.00155607	0.0134634
13778	MUC7	-10.7031	10.8909	10.0103	0.00155663	0.0134634
18491	SH3RF3	-0.972133	3.41918	9.99995	0.00156544	0.0135316
8980	KCNE3	1.04455	3.50757	9.99147	0.00157267	0.013586
5196	DTX2P1-UPK3BP1-PMS2P11	0.926521	1.84635	9.98761	0.00157597	0.0136064
19653	SP1	0.539011	7.1987	9.97809	0.00158414	0.0136617
18403	SFMBT2	0.95872	4.30282	9.97796	0.00158425	0.0136617
14664	OAF	-0.888767	4.93003	9.97183	0.00158953	0.0136991
5624	EPHX2	1.13128	4.32221	9.96441	0.00159595	0.0137463
22525	YPEL3	0.659414	5.53734	9.96003	0.00159976	0.013771
13611	MRPS28	-0.62642	4.46398	9.95722	0.0016022	0.0137838
1285	ATP6V0D1	-0.679586	6.56506	9.9548	0.00160431	0.0137938
9369	KLK12	-2.99637	6.14199	9.9517	0.00160701	0.0138089
4145	CRTAC1	-2.02193	1.43539	9.94968	0.00160878	0.0138093
3559	CHMP1A	-0.605858	6.50894	9.94947	0.00160895	0.0138093
16432	PPWD1	0.521041	5.27813	9.93928	0.00161789	0.0138778
20957	TMEM200B	-1.25075	2.44581	9.93731	0.00161962	0.0138845
9235	KIF16B	-0.680028	5.19758	9.93347	0.001623	0.0139053
13625	MRTO4	-0.619795	5.66838	9.9278	0.00162801	0.01394
3462	CERS4	-0.825259	5.35059	9.92602	0.00162958	0.0139453
7134	GIMAP4	1.08254	5.07686	9.92081	0.0016342	0.013971
5149	DRAP1	-0.726633	6.24796	9.92007	0.00163486	0.013971
14198	NFATC2IP	0.503032	6.12841	9.91829	0.00163644	0.013971
2734	CAMK2D	-0.655836	6.17053	9.91754	0.00163711	0.013971
15870	PIKFYVE	0.514619	5.79878	9.91724	0.00163738	0.013971
4076	CPT1A	-1.02731	6.66241	9.90827	0.00164538	0.014031
3117	CCT7	-0.595577	7.70035	9.90153	0.00165141	0.0140742
15645	PEAR1	-0.919328	3.72249	9.90009	0.00165271	0.014077
16240	POPDC3	-2.25047	2.42539	9.89751	0.00165502	0.0140783
13857	MYLIP	0.857916	5.14749	9.89689	0.00165558	0.0140783
23117	ZNF622	-0.660617	4.88569	9.89593	0.00165645	0.0140783
13917	N4BP2L2	0.524053	6.08707	9.89507	0.00165722	0.0140783
159	ACLY	-0.552129	7.311	9.89455	0.00165769	0.0140783
1187	ATF3	1.46842	6.89224	9.88747	0.00166408	0.0141243
17008	RAB38	-1.32134	5.80993	9.8805	0.0016704	0.0141697
3254	CDCA7	0.941953	5.4664	9.87835	0.00167234	0.0141779
19957	ST13	-0.602498	7.59225	9.8724	0.00167777	0.0142156
4428	CYB5B	-0.52977	6.39229	9.86762	0.00168213	0.0142443
15996	PLCL2	1.01572	3.83443	9.86432	0.00168515	0.0142616
7781	HAUS5	0.67764	4.8422	9.86286	0.00168648	0.0142646
20492	TCHH	-2.4547	2.03534	9.85479	0.0016939	0.014319
17291	RCSD1	1.08933	4.86257	9.83648	0.00171085	0.0144539
5428	EIF2B2	-0.749008	5.17367	9.83147	0.00171551	0.0144798
20325	TANC2	-0.738315	5.86943	9.83105	0.0017159	0.0144798
4668	DDX11	0.812376	4.75933	9.82783	0.00171891	0.0144903
19911	SRSF7	0.517209	7.12892	9.82759	0.00171914	0.0144903
22553	ZBED2	-1.6869	4.6258	9.81685	0.0017292	0.0145667
9410	KPRP	-3.93081	5.99767	9.81109	0.00173462	0.0146039
10738	LOC283710	1.60256	1.7217	9.80497	0.00174041	0.0146442
10684	LOC221442	0.952824	1.90988	9.79823	0.0017468	0.0146895
11773	MASP1	-2.00832	4.45274	9.78666	0.00175782	0.0147736
4649	DDB2	0.557421	5.50723	9.78246	0.00176185	0.0147989
6744	FPR2	-1.68472	2.88665	9.77148	0.00177239	0.0148789
7885	HEPHL1	-2.65385	8.0107	9.76389	0.00177973	0.0149319
3952	COLQ	1.187	1.45199	9.75943	0.00178405	0.0149595
3837	CNIH4	-0.678429	4.97361	9.74933	0.00179388	0.0150333
20184	SV2B	1.49367	2.1992	9.72838	0.00181444	0.0151968
17514	RMI1	0.668894	4.67464	9.72065	0.00182209	0.0152473
6418	FGD3	0.899711	4.2864	9.72018	0.00182255	0.0152473
15939	PKP1	-1.4363	10.4394	9.71878	0.00182395	0.0152502
15176	OSBPL7	0.827116	3.73551	9.71642	0.00182629	0.015261
17562	RNF128	-2.06361	3.97153	9.7117	0.00183098	0.0152914
11539	LYNX1	-2.10892	6.80705	9.70554	0.00183713	0.015334
22125	VCL	-0.887	7.92652	9.70423	0.00183844	0.0153361
22066	USP5	-0.549236	6.60042	9.69771	0.00184498	0.0153792
16744	PSMC1	-0.64894	7.35083	9.69697	0.00184572	0.0153792
22109	VARS	-0.632123	6.37259	9.69281	0.0018499	0.0154053
5337	EDNRA	-1.18825	4.80931	9.69043	0.0018523	0.0154165
10139	LOC100130950	1.09856	0.633318	9.68896	0.00185379	0.01542
18975	SLC9A8	0.607364	5.01539	9.6801	0.00186274	0.0154856
11443	LRRC8A	-0.891517	7.60172	9.6742	0.00186874	0.0155266
17063	RAD18	0.645385	4.36957	9.6684	0.00187464	0.0155556
6280	FBP1	1.79221	4.4184	9.66818	0.00187487	0.0155556
1454	BBOX1	-2.15402	2.87687	9.66749	0.00187557	0.0155556
13357	MKI67IP	-0.575229	5.30993	9.66592	0.00187718	0.0155556
16503	PREX1	0.87867	5.96662	9.66554	0.00187756	0.0155556
8514	IGHMBP2	-1.25219	5.35334	9.66129	0.00188191	0.01557
5277	DZIP3	0.73226	4.33889	9.66107	0.00188214	0.01557
23105	ZNF608	-1.10551	3.55755	9.6607	0.00188251	0.01557
13956	NAIP	0.815434	5.19072	9.65583	0.00188751	0.0156025
452	AHR	-0.751968	7.28245	9.65302	0.0018904	0.0156126
1294	ATP6V1D	-0.784888	6.43517	9.65256	0.00189087	0.0156126
18713	SLC25A1	-0.619953	5.57344	9.64826	0.00189531	0.0156404
18637	SLC15A1	-2.24732	3.89136	9.64713	0.00189648	0.0156411
978	ARHGDIA	-0.583062	8.03666	9.63479	0.00190926	0.0157376
14137	NECAP2	0.490493	6.16527	9.631	0.0019132	0.0157612
18550	SIGLEC7	1.32137	1.74472	9.62491	0.00191955	0.0158046
4175	CSAD	0.747427	4.59785	9.61357	0.00193145	0.0158936
1802	C11orf24	-0.706345	5.53397	9.60083	0.0019449	0.0159952
15985	PLCB3	-0.934936	6.48259	9.59186	0.00195442	0.0160579
2956	CCDC3	-1.02927	4.77283	9.59156	0.00195473	0.0160579
22599	ZC2HC1A	0.842023	3.65084	9.58981	0.00195661	0.0160642
3697	CLDN17	-4.23347	3.12992	9.58397	0.00196283	0.0161024
21236	TOX	1.15299	3.07543	9.58338	0.00196347	0.0161024
18781	SLC29A3	1.06812	3.18127	9.58059	0.00196645	0.0161178
5062	DNMT3A	0.626357	4.52863	9.56751	0.00198051	0.016224
13445	MNS1	1.03773	2.4459	9.5664	0.00198171	0.0162246
6930	GAL	-3.20089	2.05922	9.56064	0.00198794	0.0162665
8730	IPO7	-0.611848	7.79884	9.55637	0.00199257	0.0162907
15497	PCDHGC5	-2.44226	1.29363	9.55585	0.00199314	0.0162907
10677	LOC202181	0.944703	2.51773	9.54911	0.00200046	0.0163414
3676	CLCA2	-1.64654	9.37955	9.54719	0.00200255	0.0163493
5974	FAM179A	1.3234	1.09946	9.5377	0.00201294	0.0164249
11715	MAP7D3	-0.910327	4.23756	9.52998	0.00202143	0.0164849
15238	P2RX1	1.15945	2.31751	9.5276	0.00202405	0.0164915
4880	DIP2B	-0.707458	7.01759	9.52719	0.0020245	0.0164915
17863	RRN3P1	1.06147	1.5428	9.52521	0.00202668	0.0165
7910	HEXDC	0.722505	3.98309	9.52152	0.00203076	0.016524
4657	DDIT4L	-2.31095	2.33961	9.51374	0.00203939	0.016585
20627	TGFA	-1.26588	6.76159	9.51048	0.00204301	0.0166052
15883	PIP4K2A	0.67964	5.62475	9.50844	0.00204529	0.0166144
7028	GCFC1	0.622847	5.60387	9.50379	0.00205047	0.0166422
16734	PSMB10	0.783024	5.37244	9.50333	0.00205099	0.0166422
22482	XPR1	-0.741126	6.49969	9.50127	0.0020533	0.0166516
3368	CEACAM4	-1.64185	1.1029	9.49489	0.00206045	0.0167003
11545	LYPD6	1.40024	2.58505	9.49185	0.00206387	0.0167121
18648	SLC16A2	-1.18013	4.26263	9.49156	0.00206419	0.0167121
14502	NRIP1	-0.91244	6.86306	9.48403	0.00207268	0.0167708
17578	RNF150	1.6547	2.50788	9.48308	0.00207376	0.0167708
4726	DEFB1	-2.14339	5.10654	9.47906	0.00207831	0.0167983
5444	EIF3D	-0.606075	7.76351	9.4763	0.00208143	0.0168107
543	ALDH3B2	-1.97464	7.05732	9.47567	0.00208214	0.0168107
20225	SYNJ1	0.546966	4.45717	9.47192	0.00208641	0.0168291
8043	HK3	1.45352	3.60124	9.47163	0.00208674	0.0168291
16192	POLR2C	-0.507725	5.95671	9.46864	0.00209014	0.0168472
4396	CXorf21	1.12175	2.31553	9.46696	0.00209205	0.0168533
4373	CXCL13	1.59518	6.02162	9.46422	0.00209519	0.0168692
9327	KLHDC7B	1.48763	3.49658	9.45511	0.00210561	0.0169438
2647	CA3	-3.11091	2.58818	9.45081	0.00211056	0.0169742
22232	VTI1B	-0.64416	5.10868	9.44676	0.00211523	0.0170024
4591	DCAF13	-0.662304	6.11196	9.44255	0.00212008	0.017032
15208	OTUB1	-0.75158	6.53555	9.4349	0.00212895	0.017091
6707	FOXF2	-0.963733	3.18295	9.43363	0.00213043	0.017091
21365	TRIB3	-1.02531	4.08734	9.43317	0.00213095	0.017091
14365	NOL6	-0.775468	6.28546	9.42963	0.00213507	0.0171147
11209	LOC728392	0.899857	3.54995	9.42403	0.00214161	0.0171576
17549	RNF11	-0.738602	7.30443	9.41829	0.00214831	0.0172019
16647	PRR7	-1.14765	1.82687	9.41664	0.00215025	0.0172079
15179	OSCAR	1.28972	2.52732	9.41335	0.00215412	0.0172294
8431	IFI30	1.03524	7.48062	9.40966	0.00215846	0.0172546
20047	STK17B	0.647419	6.63069	9.40775	0.0021607	0.0172631
21634	TTLL11	-1.22748	2.61589	9.40215	0.00216731	0.0173016
3429	CEP152	0.720533	4.24647	9.40165	0.0021679	0.0173016
13837	MYH2	-5.05345	5.97015	9.39905	0.00217098	0.0173167
890	APOO	0.68194	3.72742	9.39666	0.00217381	0.0173242
7446	GPR171	1.47145	2.82214	9.39625	0.00217429	0.0173242
18696	SLC22A3	-1.44277	4.44523	9.38217	0.00219106	0.01744
6764	FRMD6	-0.81635	7.57483	9.38204	0.00219122	0.01744
21967	UNC93A	-3.02383	2.22792	9.37872	0.00219519	0.0174567
22488	XRCC6	-0.694414	8.56923	9.37827	0.00219572	0.0174567
3239	CDC42EP2	-1.15205	3.82377	9.37514	0.00219949	0.0174771
18065	SCAMP1	-0.53263	6.02428	9.37184	0.00220345	0.017499
7137	GIMAP7	1.1523	3.94805	9.37019	0.00220543	0.0175052
2022	C17orf57	0.974273	2.03294	9.36243	0.00221478	0.0175636
16932	PYCR1	-1.12443	4.98925	9.36209	0.0022152	0.0175636
7815	HCG26	0.973251	2.89455	9.35463	0.00222422	0.0176256
13675	MSX1	-1.37425	1.91494	9.35053	0.00222921	0.0176555
18355	SERPINE2	-1.37129	6.92079	9.3457	0.0022351	0.0176925
4509	CYP4X1	1.59545	4.72674	9.34337	0.00223793	0.0177053
8570	IL17RE	-0.847227	3.77522	9.34195	0.00223967	0.0177095
15779	PHF8	0.548966	5.43878	9.33498	0.0022482	0.0177668
11366	LRP12	-1.10667	5.06796	9.33404	0.00224936	0.0177668
1955	C15orf52	-1.1592	4.84533	9.33262	0.0022511	0.0177709
15869	PIK3R6	1.18247	2.17174	9.3296	0.00225482	0.0177906
22034	USP20	0.574806	5.25846	9.32629	0.00225889	0.0178106
15251	P2RY13	1.25626	3.62773	9.32556	0.0022598	0.0178106
8820	ITGA5	-1.22671	7.404	9.31816	0.00226893	0.0178659
18999	SLIRP	-0.695357	5.22625	9.31789	0.00226927	0.0178659
18376	SETD2	0.481582	6.28207	9.30604	0.002284	0.0179721
16204	POLR2L	-0.571453	5.51206	9.29258	0.00230084	0.0180949
18728	SLC25A23	0.863409	5.71686	9.28995	0.00230415	0.0181111
11684	MAP2K3	-0.657399	6.11439	9.27856	0.00231851	0.0182142
9962	LINGO1	-1.34939	1.70882	9.27547	0.00232244	0.0182327
18049	SBDS	-0.678243	6.76284	9.27473	0.00232337	0.0182327
11747	2001-03-01	0.945512	4.49565	9.27254	0.00232614	0.0182446
13654	MSL3	0.49209	5.51498	9.26067	0.00234127	0.0183437
8636	ILDR1	1.27611	3.07808	9.2606	0.00234136	0.0183437
18651	SLC16A5	-0.985196	3.57358	9.25967	0.00234255	0.0183437
5797	F2RL2	-1.43677	4.51157	9.25431	0.00234942	0.0183876
4096	CRBN	0.640454	4.94836	9.24591	0.00236023	0.0184555
6844	FYB	1.15551	6.09249	9.2449	0.00236152	0.0184555
17109	RAN	-0.647476	8.4032	9.24461	0.00236189	0.0184555
7089	GFOD1	-0.834247	3.771	9.24216	0.00236505	0.0184657
4431	CYB5R1	-0.80401	6.65874	9.24163	0.00236574	0.0184657
5022	DNAJC24	0.878008	4.23537	9.2372	0.00237147	0.0185005
10450	LOC100506472	0.904937	0.752847	9.23398	0.00237564	0.0185187
16884	PTPRZ1	-1.29689	6.84125	9.23294	0.002377	0.0185187
5281	E2F4	-0.536087	6.17064	9.23247	0.00237761	0.0185187
1437	BARD1	0.820787	3.53146	9.2299	0.00238095	0.0185347
10835	LOC286367	1.06949	1.25648	9.2269	0.00238485	0.0185484
18835	SLC35F2	-0.771478	4.93203	9.22659	0.00238525	0.0185484
793	ANXA8L2	-1.28033	3.82996	9.21963	0.00239434	0.0186092
17488	RIMS3	-1.47141	4.47582	9.21691	0.0023979	0.0186269
15258	P4HA2	-0.831038	6.15544	9.21483	0.00240062	0.0186381
17577	RNF149	-0.671788	6.79882	9.21332	0.00240261	0.0186436
15666	PERP	-1.34935	11.3205	9.20965	0.00240743	0.0186704
8268	HSD17B12	-0.665682	6.44812	9.20755	0.00241019	0.0186704
17604	RNF213	0.709201	7.8573	9.20707	0.00241082	0.0186704
13506	MPP5	-0.648519	5.77373	9.20679	0.00241119	0.0186704
3365	CEACAM21	1.20791	0.879517	9.20426	0.00241452	0.0186863
14115	NDUFB9	-0.59579	6.85475	9.20317	0.00241596	0.0186875
453	AHRR	-1.51581	2.86685	9.20062	0.00241933	0.0186974
19063	SMCR7L	-0.56378	5.87391	9.20026	0.00241981	0.0186974
6820	FUT1	-0.969862	3.9845	9.19332	0.002429	0.0187584
15710	PGAM1	-0.812436	8.20848	9.18747	0.00243678	0.0188076
3011	CCDC85B	-0.780989	4.4009	9.18659	0.00243795	0.0188076
21938	ULBP1	-1.64529	2.31901	9.1834	0.0024422	0.0188304
22430	WWC1	-1.09847	5.38823	9.17863	0.00244857	0.0188695
14731	OMA1	0.63759	4.2303	9.17396	0.00245483	0.0188936
4625	DCP2	0.548685	5.53951	9.1735	0.00245545	0.0188936
23247	ZNF789	0.951485	3.01501	9.17339	0.00245559	0.0188936
18159	SCPEP1	0.58952	7.5113	9.16862	0.002462	0.018933
15961	PLA2G4F	-1.79539	4.7184	9.16707	0.00246409	0.0189337
15857	PIK3C2G	-2.71276	1.36735	9.16662	0.00246469	0.0189337
18128	SCIMP	1.5771	1.43986	9.15783	0.00247655	0.0190055
6183	FAM83E	1.47667	3.43027	9.15776	0.00247666	0.0190055
20030	STC1	-1.41884	5.20342	9.15283	0.00248334	0.0190375
1113	ASAP3	-0.799878	5.31878	9.15276	0.00248344	0.0190375
632	AMT	0.781087	3.21431	9.14615	0.00249242	0.0190963
3633	CIB2	-1.14918	3.14932	9.14238	0.00249757	0.0191257
20752	TJP3	1.66678	3.89142	9.12982	0.00251476	0.019245
7002	GATSL3	-1.07535	3.02953	9.12908	0.00251579	0.019245
11537	LYL1	0.977748	2.15829	9.12604	0.00251996	0.0192572
9271	KIFC3	-0.737845	5.64153	9.12562	0.00252055	0.0192572
12104	MINPP1	-0.673603	4.55293	9.1235	0.00252347	0.0192572
15335	PAPD5	-0.607158	4.72685	9.12333	0.0025237	0.0192572
11330	LPIN2	0.779588	5.40712	9.12312	0.002524	0.0192572
4962	DMRTA2	2.38708	1.44611	9.11318	0.00253774	0.0193519
4043	CPEB2	-0.979486	5.38447	9.11198	0.00253942	0.0193546
19822	SPRR2F	-3.2414	6.82607	9.11076	0.0025411	0.0193573
1622	BOK	-0.954414	4.76461	9.10365	0.00255101	0.0194135
17827	RPS6KA4	-0.982848	6.63355	9.10355	0.00255114	0.0194135
10038	LOC100128288	1.08456	1.23894	9.09699	0.0025603	0.0194646
16195	POLR2F	-0.593411	4.70101	9.09683	0.00256053	0.0194646
21213	TOMM40	-0.605083	6.05819	9.08806	0.00257284	0.019548
10716	LOC283174	1.52427	1.52114	9.08071	0.00258319	0.0196164
5914	FAM13B	0.538789	5.27758	9.07513	0.0025911	0.0196662
20039	STIM1	-0.659385	6.53575	9.07386	0.0025929	0.0196696
19026	SMA5	0.883065	1.80995	9.07275	0.00259447	0.0196713
4632	DCTN2	-0.502646	6.98148	9.0716	0.0025961	0.0196734
21316	TRAF3IP2-AS1	0.905113	2.00093	9.06975	0.00259873	0.019683
16593	PROS1	-1.0287	5.63085	9.06568	0.00260452	0.0197167
17612	RNF222	-2.35089	3.88649	9.06242	0.00260917	0.0197416
8474	IFT122	0.603195	4.59951	9.0548	0.00262007	0.0198137
15330	PANX1	-0.739561	5.42483	9.04667	0.00263173	0.0198916
3282	CDHR1	-1.83086	5.54423	9.04485	0.00263437	0.0199012
4235	CST6	-2.18914	3.27575	9.03968	0.00264181	0.0199468
11409	LRRC37A4	0.898675	3.65239	9.03877	0.00264314	0.0199468
815	AP2S1	-0.626532	6.40676	9.03439	0.00264947	0.0199776
18424	SFXN2	0.861546	3.49523	9.03337	0.00265096	0.0199776
3176	CD40	0.759888	4.71805	9.03145	0.00265374	0.0199776
21357	TREX1	0.715442	3.83012	9.03114	0.00265418	0.0199776
7746	HAAO	1.08755	1.80206	9.03105	0.00265432	0.0199776
1971	C16orf45	-1.01032	3.08061	9.03027	0.00265545	0.0199776
4581	DBP	0.803084	3.75721	9.02735	0.0026597	0.0199992
2863	CBX5	0.680838	6.87039	9.02544	0.00266248	0.0200098
7821	HCLS1	0.993062	6.26851	9.02364	0.0026651	0.0200192
11929	MEG3	-1.92295	5.07803	9.01994	0.0026705	0.0200494
3029	CCHCR1	0.824239	5.00847	9.01713	0.00267461	0.0200699
6945	GALNT13	-1.96959	0.779276	9.01479	0.00267804	0.0200853
32	AATK	-1.46306	2.38257	9.01079	0.00268391	0.020119
18759	SLC26A1	1.03819	1.37299	9.00898	0.00268656	0.0201285
3300	CDK2	0.579585	5.93679	9.00318	0.0026951	0.0201821
22300	WDR34	0.604195	5.30281	8.99392	0.0027088	0.0202742
21225	TOP2B	0.533473	7.09164	8.98871	0.00271652	0.0203216
11471	LSAMP	1.36514	4.17855	8.98741	0.00271846	0.0203256
20831	TMED2	-0.635659	8.29776	8.98489	0.00272221	0.0203433
8603	IL27RA	0.94048	4.78851	8.97718	0.00273372	0.0204188
15476	PCDHGA10	-1.79851	2.11094	8.97057	0.00274363	0.0204823
10294	LOC100288615	0.679253	2.78329	8.96895	0.00274606	0.0204887
15204	OTOP3	-2.96858	1.8279	8.96813	0.0027473	0.0204887
16015	PLEKHA5	-0.610237	5.65341	8.96021	0.00275924	0.0205672
18885	SLC44A1	-0.773134	7.69236	8.95908	0.00276093	0.0205693
15771	PHF21A	0.475795	5.29538	8.95323	0.00276979	0.0206247
18797	SLC2A9	-1.05847	4.04673	8.94926	0.00277583	0.0206591
6062	FAM25A	-2.86366	5.06544	8.94141	0.00278777	0.0207374
15323	PAN2	0.613034	6.10539	8.93952	0.00279067	0.0207484
16178	POLH	0.593265	4.89508	8.93796	0.00279305	0.0207555
22946	ZNF397	0.605232	3.92675	8.93297	0.00280069	0.0208016
20218	SYNE1	0.975067	5.23418	8.9315	0.00280294	0.0208077
15721	PGBD5	-1.37408	4.45443	8.92568	0.00281188	0.0208635
13812	MYBPC2	-3.54833	3.61241	8.91708	0.00282516	0.0209514
3461	CERS3	-1.45113	6.56284	8.91056	0.00283527	0.0210156
5828	FAHD1	-0.686985	4.68856	8.90285	0.00284726	0.0210938
7092	GFPT2	-1.2803	4.47653	8.89696	0.00285645	0.0211511
14044	NCKAP1	-0.711298	8.14615	8.89472	0.00285996	0.0211557
20666	THBD	-1.10927	7.14442	8.89471	0.00285998	0.0211557
16810	PTGER3	-2.06028	3.49155	8.89249	0.00286346	0.0211707
19570	SNX12	-0.5301	5.85602	8.88969	0.00286785	0.0211924
15862	PIK3CG	1.11449	3.7269	8.88651	0.00287286	0.0212087
5815	FABP5	-1.80882	10.548	8.88594	0.00287375	0.0212087
9750	LGALS9C	-1.78669	2.22133	8.88551	0.00287442	0.0212087
10974	LOC401052	1.14525	1.10112	8.88325	0.00287799	0.0212123
18004	SAMD10	0.994668	2.80927	8.88219	0.00287966	0.0212123
2810	CASP2	0.603318	5.78695	8.88216	0.00287971	0.0212123
21899	UFD1L	-0.617744	6.07627	8.88151	0.00288074	0.0212123
18224	SEC23A	-0.676008	6.45444	8.87972	0.00288356	0.0212223
6675	FOLH1	-1.76859	2.1081	8.87759	0.00288693	0.0212364
941	ARGLU1	0.61023	6.87614	8.87647	0.00288869	0.0212386
6804	FTSJ1	-0.509424	5.71031	8.8716	0.00289642	0.0212847
20065	STMN1	0.842693	7.72504	8.86788	0.00290232	0.0213173
3093	CCP110	0.511236	4.95687	8.86513	0.0029067	0.0213387
5737	EVI2A	1.14285	4.65617	8.86421	0.00290816	0.0213387
8686	INPP5B	0.531413	4.62639	8.85559	0.00292192	0.0214289
6269	FBF1	0.792294	3.95588	8.85082	0.00292957	0.0214742
18867	SLC39A14	-1.0467	6.46495	8.84409	0.0029404	0.0215427
22011	USF1	0.520479	5.85168	8.84077	0.00294575	0.0215547
3204	CD86	0.927963	4.62902	8.84051	0.00294617	0.0215547
225	ACTR10	-0.523175	6.20232	8.84032	0.00294647	0.0215547
16917	PWP1	-0.498573	5.94111	8.83918	0.00294831	0.0215573
20451	TBX6	1.16046	2.29914	8.83511	0.0029549	0.0215764
2377	C3orf70	1.17324	3.20073	8.83506	0.00295497	0.0215764
12081	MICAL2	-0.959415	5.03619	8.83321	0.00295797	0.0215764
1387	B4GALNT1	-2.04164	3.13315	8.83311	0.00295814	0.0215764
7887	HERC1	0.520134	5.76172	8.83241	0.00295927	0.0215764
15871	PILRA	1.00716	3.38262	8.8319	0.0029601	0.0215764
[truncated: 12,567 more rows]

## Sheet: TABLE 1B
Table 2B. List of differentially expressed genes (DEG) following application of a minimum criteria of FDR p <0.05, FC > |2.0|.
Series	genes	logFC	logCPM	LR	PValue	FDR	Abs
13778	MUC7	-10.7031	10.8909	10.0103	0.00155663	0.0134634	10.7031
11607	MAGEA4	-9.25294	4.79669	20.059	7.51e-06	0.000248354	9.25294
19778	SPINK6	-9.0079	4.52932	33.445	7.33e-09	1.1e-06	9.0079
19823	SPRR2G	-8.26147	8.67631	28.593	8.93e-08	7.84e-06	8.26147
1640	BPIFB1	-8.18145	9.17745	20.6945	5.39e-06	0.000188614	8.18145
4126	CRISP3	-8.01928	8.09495	20.3642	6.4e-06	0.000220248	8.01928
2809	CASP14	-7.9595	5.39617	28.0299	1.19e-07	9.82e-06	7.9595
20026	STATH	-7.64733	9.66647	12.4655	0.000414531	0.00522739	7.64733
9422	KRT1	-7.62897	9.59464	26.9128	2.13e-07	1.48e-05	7.62897
22725	ZG16B	-7.51	11.0629	14.6051	0.000132552	0.00221402	7.51
19818	SPRR2B	-7.24282	7.2239	25.767	3.85e-07	2.47e-05	7.24282
9371	KLK14	-7.19424	5.83427	29.3096	6.17e-08	5.87e-06	7.19424
9657	LCE1F	-7.1802	3.07121	24.7037	6.69e-07	3.83e-05	7.1802
1359	AZGP1	-7.14322	7.57697	24.3564	8.01e-07	4.4e-05	7.14322
5160	DSC1	-7.04091	5.98375	34.6823	3.88e-09	6.89e-07	7.04091
211	ACTC1	-6.8765	5.56646	16.2345	5.6e-05	0.00114556	6.8765
3348	CDSN	-6.83218	7.45032	30.3694	3.57e-08	3.97e-06	6.83218
22364	WFDC12	-6.40687	5.38413	18.7952	1.46e-05	0.000415622	6.40687
9468	KRT75	-6.18183	6.61624	31.9415	1.59e-08	2.07e-06	6.18183
16122	PNLIPRP3	-6.00904	4.77396	22.3112	2.32e-06	0.000101809	6.00904
9469	KRT76	-5.94505	5.37421	16.5706	4.69e-05	0.00100104	5.94505
5175	DSG1	-5.89259	8.61209	32.4626	1.22e-08	1.65e-06	5.89259
16648	PRR9	-5.77732	5.03265	15.0098	0.000106954	0.00187234	5.77732
1645	BPIFC	-5.53984	2.92153	19.8745	8.27e-06	0.000265945	5.53984
8513	IGFN1	-5.43765	2.30275	32.3193	1.31e-08	1.76e-06	5.43765
13845	MYL1	-5.3996	4.25242	11.6816	0.000631209	0.00714896	5.3996
9573	KRTDAP	-5.39663	8.59124	23.3698	1.34e-06	6.6e-05	5.39663
21347	TRDN	-5.39239	3.25225	11.0303	0.000896344	0.00920032	5.39239
14144	NEFH	5.3594	3.7701	80.6956	2.63e-19	3.84e-15	5.3594
9665	LCE3D	-5.29256	7.05846	20.3158	6.57e-06	0.00022501	5.29256
5342	EEF1A2	-5.2449	3.70661	42.1793	8.33e-11	4.18e-08	5.2449
9380	KLK9	-5.24481	5.83007	23.8018	1.07e-06	5.55e-05	5.24481
13779	MUCL1	-5.21971	2.43205	19.7963	8.62e-06	0.000275779	5.21971
15959	PLA2G4D	-5.064	6.15697	16.6409	4.52e-05	0.000974595	5.064
13837	MYH2	-5.05345	5.97015	9.39905	0.00217098	0.0173167	5.05345
8324	HSPB3	-5.01583	1.11082	31.5555	1.94e-08	2.39e-06	5.01583
3665	CKM	-5.00315	4.86237	15.9355	6.55e-05	0.00129874	5.00315
9666	LCE3E	-4.99179	5.29729	14.3573	0.000151188	0.00245218	4.99179
22219	VSIG8	-4.93403	5.09353	17.7097	2.57e-05	0.000641734	4.93403
6513	FLG2	-4.91907	5.3409	12.1351	0.000494813	0.00599784	4.91907
8495	IGF2BP1	-4.88713	2.73898	15.1356	0.000100058	0.00179255	4.88713
3064	CCNA1	-4.75633	3.46625	27.0293	2e-07	1.45e-05	4.75633
9429	KRT16P2	-4.73683	4.70094	25.7591	3.87e-07	2.47e-05	4.73683
207	ACTA1	-4.72403	5.37587	13.5062	0.000237783	0.0034458	4.72403
4950	DMBT1	-4.67808	7.16675	7.53131	0.00606357	0.0363466	4.67808
18465	SH2D5	-4.64214	3.63283	42.672	6.47e-11	3.77e-08	4.64214
7598	GSDMA	-4.63714	5.58312	22.0369	2.67e-06	0.000112591	4.63714
13658	MSMB	-4.60729	5.70675	11.5395	0.000681328	0.00755216	4.60729
8508	IGFL1	-4.49803	4.27725	16.3308	5.32e-05	0.00110556	4.49803
1162	ASPRV1	-4.45804	6.01946	16.3287	5.33e-05	0.00110556	4.45804
18634	SLC13A5	-4.43992	1.80534	19.6002	9.55e-06	0.000296456	4.43992
3832	CNGB1	-4.37592	3.37983	26.292	2.94e-07	1.93e-05	4.37592
6374	FCRL1	4.36717	2.37737	51.808	6.12e-13	6.86e-10	4.36717
8509	IGFL2	-4.34311	2.76398	22.9951	1.62e-06	7.76e-05	4.34311
10786	LOC285084	4.3385	2.99057	52.9331	3.45e-13	4.19e-10	4.3385
4795	DES	-4.3367	6.33748	11.4881	0.000700436	0.00768211	4.3367
10012	LMX1B	-4.32302	1.35468	29.2212	6.46e-08	6.1e-06	4.32302
21041	TMEM63C	-4.31267	5.01073	28.3684	1e-07	8.54e-06	4.31267
15337	PAPL	-4.25548	4.69253	18.0288	2.18e-05	0.000576973	4.25548
9376	KLK5	-4.24887	6.81041	15.3694	8.84e-05	0.0016237	4.24887
3697	CLDN17	-4.23347	3.12992	9.58397	0.00196283	0.0161024	4.23347
13811	MYBPC1	-4.22805	5.00555	11.4897	0.000699814	0.00768107	4.22805
222	ACTN2	-4.22551	4.51678	11.2898	0.000779344	0.00838961	4.22551
1479	BCHE	-4.21444	2.35622	23.8249	1.06e-06	5.51e-05	4.21444
9430	KRT16P3	-4.15742	4.86447	22.9158	1.69e-06	7.93e-05	4.15742
19825	SPRR4	-4.13987	3.35611	14.7048	0.000125723	0.00210721	4.13987
4502	CYP4F22	-4.13663	4.35712	16.2838	5.45e-05	0.00112494	4.13663
9770	LHX1	-4.12271	1.08398	17.8104	2.44e-05	0.000629033	4.12271
13628	MS4A1	4.11253	5.75918	56.1206	6.82e-14	1.1e-10	4.11253
17297	RDH12	-4.11218	4.11202	20.8575	4.95e-06	0.000177396	4.11218
8944	KBTBD10	-4.09291	4.49542	12.8053	0.000345639	0.00457442	4.09291
22712	ZFR2	4.08001	1.50047	37.7029	8.24e-10	1.97e-07	4.08001
23043	ZNF541	4.07459	2.62439	35.3539	2.75e-09	5.41e-07	4.07459
20499	TCN1	-4.03765	6.5	14.7276	0.000124211	0.00208908	4.03765
3552	CHIT1	4.03389	5.5665	25.416	4.62e-07	2.86e-05	4.03389
8044	HKDC1	-4.021	2.13484	19.6748	9.18e-06	0.000289207	4.021
19053	SMC1B	4.0198	3.33248	37.3588	9.83e-10	2.31e-07	4.0198
8253	HS3ST4	3.99968	1.57627	26.1854	3.1e-07	2.03e-05	3.99968
19764	SPIB	3.96957	3.65179	79.2972	5.34e-19	3.89e-15	3.96957
4913	DKK1	-3.93735	4.42813	23.6178	1.17e-06	5.97e-05	3.93735
9410	KPRP	-3.93081	5.99767	9.81109	0.00173462	0.0146039	3.93081
474	AJAP1	-3.91934	2.90349	26.5128	2.62e-07	1.76e-05	3.91934
11794	MB	-3.91604	4.84185	15.0677	0.000103724	0.00184012	3.91604
15952	PLA2G2D	3.90185	3.89635	34.0894	5.26e-09	8.61e-07	3.90185
9423	KRT10	-3.89664	9.72937	17.2367	3.3e-05	0.000771485	3.89664
5048	DNER	-3.89638	1.92196	26.983	2.05e-07	1.46e-05	3.89638
3133	CD19	3.85532	3.46158	54.5401	1.52e-13	2.02e-10	3.85532
9977	LIPN	-3.8525	1.32495	16.9568	3.82e-05	0.000858182	3.8525
9662	LCE3A	-3.82459	3.97	8.19682	0.00419639	0.0276313	3.82459
16775	PSORS1C2	-3.82039	4.46511	10.0907	0.00149019	0.013047	3.82039
4087	CR2	3.81531	3.34111	32.6932	1.08e-08	1.51e-06	3.81531
21183	TNNT1	-3.79504	5.04042	29.7906	4.81e-08	4.83e-06	3.79504
9436	KRT2	-3.79151	4.54159	6.74707	0.00939016	0.0496976	3.79151
13416	MMP13	-3.7878	6.85968	12.1008	0.000504002	0.00606725	3.7878
6631	FLRT3	-3.78623	4.64586	28.3481	1.01e-07	8.58e-06	3.78623
16137	PNPLA1	-3.77674	1.58622	20.0606	7.5e-06	0.000248354	3.77674
9426	KRT14	-3.77526	12.779	24.6148	7e-07	3.95e-05	3.77526
4658	DDN	-3.73675	2.59638	19.2142	1.17e-05	0.000349208	3.73675
13897	MYOM3	-3.73606	3.64634	24.4004	7.83e-07	4.33e-05	3.73606
4387	CXCR5	3.72564	1.90139	66.1759	4.12e-16	1.5e-12	3.72564
8906	JPH2	-3.72353	2.08426	25.5183	4.38e-07	2.75e-05	3.72353
4764	DEFB4A	-3.72226	3.50859	10.2003	0.00140418	0.0125927	3.72226
9482	KRT9	-3.69664	2.23646	17.9839	2.23e-05	0.000588897	3.69664
22390	WISP3	-3.68445	0.752447	20.7516	5.23e-06	0.000184849	3.68445
3711	CLDN8	-3.68281	2.70066	10.62	0.00111873	0.0108268	3.68281
8326	HSPB7	-3.67522	3.68336	12.1702	0.000485602	0.00591346	3.67522
5608	EPGN	-3.66126	3.06673	16.2333	5.6e-05	0.00114556	3.66126
18496	SHANK2	-3.66005	4.36553	23.5495	1.22e-06	6.09e-05	3.66005
3932	COL4A6	-3.64551	4.56806	28.5962	8.92e-08	7.84e-06	3.64551
18058	SBSN	-3.63388	9.6729	15.059	0.000104205	0.00184135	3.63388
22382	WIF1	-3.62515	3.95155	7.21326	0.00723667	0.0415748	3.62515
3145	CD22	3.61845	4.08489	68.2308	1.45e-16	7.06e-13	3.61845
20621	TFPI2	-3.61324	3.51007	16.6134	4.58e-05	0.000984427	3.61324
839	APCDD1L	-3.60406	2.32979	17.7625	2.5e-05	0.000632203	3.60406
534	ALDH1A2	-3.60289	2.66284	11.3504	0.0007543	0.00815619	3.60289
6375	FCRL2	3.60151	2.49348	55.7316	8.31e-14	1.21e-10	3.60151
7756	HAL	-3.59758	4.70064	12.8054	0.000345617	0.00457442	3.59758
9001	KCNJ10	3.59595	2.03084	50.5505	1.16e-12	1.21e-09	3.59595
15843	PIGR	-3.57736	7.96144	7.02373	0.00804367	0.044699	3.57736
19821	SPRR2E	-3.55198	9.76526	14.5344	0.00013762	0.00228036	3.55198
13812	MYBPC2	-3.54833	3.61241	8.91708	0.00282516	0.0209514	3.54833
8192	HOXC13	-3.5454	2.63262	21.4255	3.68e-06	0.000142492	3.5454
8783	IRX1	-3.54374	1.63038	13.5606	0.000230982	0.00338116	3.54374
19009	SLITRK6	-3.54067	4.81046	24.4416	7.66e-07	4.27e-05	3.54067
14131	NEB	-3.52089	4.87039	17.313	3.17e-05	0.000750764	3.52089
13880	MYO3A	3.51999	3.02098	19.2618	1.14e-05	0.000343233	3.51999
9462	KRT6C	-3.51696	10.1874	14.2262	0.000162099	0.00259806	3.51696
8599	IL24	-3.51648	4.19362	20.0139	7.69e-06	0.000251659	3.51648
4955	DMKN	-3.46453	8.42857	21.2861	3.96e-06	0.000151627	3.46453
9428	KRT16	-3.4442	11.6473	19.148	1.21e-05	0.000358819	3.4442
757	ANO1	-3.44418	8.84446	27.3574	1.69e-07	1.28e-05	3.44418
21358	TREX2	-3.43635	2.98154	17.2505	3.28e-05	0.000768	3.43635
14146	NEFM	-3.39095	2.94326	11.394	0.000736836	0.00799145	3.39095
17440	RHBDL3	3.37547	1.93208	47.2512	6.24e-12	4.79e-09	3.37547
9461	KRT6B	-3.37116	11.108	19.7042	9.04e-06	0.00028686	3.37116
13998	NAV3	-3.35043	3.52252	27.382	1.67e-07	1.27e-05	3.35043
8358	HTR7	-3.34303	3.04836	27.4945	1.58e-07	1.21e-05	3.34303
14384	NOS2	3.34066	3.0303	33.588	6.81e-09	1.04e-06	3.34066
15540	PCYT1B	-3.33955	1.17095	15.1547	9.91e-05	0.00178107	3.33955
3214	CDA	-3.33686	4.83567	29.374	5.97e-08	5.72e-06	3.33686
8557	IL13RA2	-3.33682	2.2701	12.1842	0.000481971	0.00587932	3.33682
7331	GOLGA7B	-3.33242	4.67945	41.323	1.29e-10	5.03e-08	3.33242
23166	ZNF683	3.33061	2.04351	41.0705	1.47e-10	5.36e-08	3.33061
11714	MAP7D2	3.32633	2.56769	30.088	4.13e-08	4.3e-06	3.32633
18205	SDR9C7	-3.30878	4.93475	14.5107	0.000139369	0.00229628	3.30878
21180	TNNI2	-3.29907	3.96327	16.762	4.24e-05	0.000922507	3.29907
3386	CEL	3.28555	3.33401	44.1185	3.09e-11	1.96e-08	3.28555
509	AKR1B15	-3.28306	3.79653	19.7537	8.81e-06	0.000280135	3.28306
16589	PROM1	-3.26172	4.02525	6.76244	0.00930961	0.049339	3.26172
2845	CBLN2	3.25803	1.75583	16.0073	6.31e-05	0.00126592	3.25803
9378	KLK7	-3.253	7.82966	13.0596	0.000301741	0.00413439	3.253
20311	TAF7L	3.24512	1.79555	24.5546	7.22e-07	4.05e-05	3.24512
19822	SPRR2F	-3.2414	6.82607	9.11076	0.0025411	0.0193573	3.2414
2706	CALB2	-3.23233	2.82098	20.1163	7.29e-06	0.000243608	3.23233
7723	H19	-3.22887	10.064	12.5154	0.000403602	0.00511616	3.22887
20203	SYCP2	3.2048	5.38959	39.8799	2.7e-10	8.19e-08	3.2048
6930	GAL	-3.20089	2.05922	9.56064	0.00198794	0.0162665	3.20089
4944	DLX3	-3.19325	4.00023	19.2563	1.14e-05	0.000343233	3.19325
19019	SLURP1	-3.18712	4.36002	10.5623	0.00115417	0.0110596	3.18712
1841	C11orf92	3.1721	4.20694	31.3917	2.11e-08	2.52e-06	3.1721
14701	ODZ2	-3.17172	6.64021	27.3882	1.66e-07	1.27e-05	3.17172
18926	SLC6A11	-3.17164	2.78021	17.1041	3.54e-05	0.00081457	3.17164
4034	CPA4	-3.16365	4.9893	19.504	1e-05	0.000308471	3.16365
15487	PCDHGB1	-3.16348	0.782667	17.2136	3.34e-05	0.000779682	3.16348
9379	KLK8	-3.16338	6.26205	15.018	0.000106488	0.00186643	3.16338
22033	USP2	-3.15633	3.69223	27.0888	1.94e-07	1.42e-05	3.15633
10733	LOC283663	3.14894	2.65939	56.4571	5.74e-14	1.05e-10	3.14894
10693	LOC254559	3.13084	4.15762	37.0426	1.16e-09	2.63e-07	3.13084
8924	KANK4	-3.12089	2.76255	12.952	0.000319588	0.00432201	3.12089
2647	CA3	-3.11091	2.58818	9.45081	0.00211056	0.0169742	3.11091
5893	FAM129C	3.1063	1.61369	31.4411	2.06e-08	2.5e-06	3.1063
13676	MSX2	-3.1018	2.02441	27.1842	1.85e-07	1.36e-05	3.1018
16671	PRSS3	-3.1011	4.55669	13.2975	0.000265759	0.00374192	3.1011
4131	CRLF1	-3.09185	2.58998	20.2658	6.74e-06	0.000228811	3.09185
15907	PITX2	-3.08683	3.78773	15.1521	9.92e-05	0.00178139	3.08683
19997	STAG3	3.08664	4.31347	27.5889	1.5e-07	1.18e-05	3.08664
16585	PROK2	-3.05985	1.5565	14.7508	0.000122693	0.00207071	3.05985
17971	S100A7A	-3.0516	7.92263	8.03162	0.00459676	0.0296609	3.0516
4066	CPS1	-3.04758	2.34602	21.4821	3.57e-06	0.000139461	3.04758
8505	IGFBP6	-3.03927	6.24442	30.096	4.11e-08	4.3e-06	3.03927
9975	LIPK	-3.03317	2.13981	10.2896	0.00133783	0.0122839	3.03317
7164	GJB6	-3.03055	8.55767	17.9302	2.29e-05	0.000599216	3.03055
5664	EREG	-3.02959	6.3394	14.4738	0.000142123	0.00233111	3.02959
21967	UNC93A	-3.02383	2.22792	9.37872	0.00219519	0.0174567	3.02383
17012	RAB3B	-3.01462	3.22889	14.895	0.000113662	0.00196613	3.01462
17929	RUNDC3A	-3.00898	1.88345	24.8502	6.2e-07	3.65e-05	3.00898
9369	KLK12	-2.99637	6.14199	9.9517	0.00160701	0.0138089	2.99637
588	ALOXE3	-2.99504	4.36724	10.5067	0.00118941	0.0112844	2.99504
383	AFAP1-AS1	-2.99108	3.96846	8.24604	0.0040841	0.0270509	2.99108
6382	FDCSP	2.96947	8.72151	10.2094	0.00139724	0.0125572	2.96947
13413	MMP10	-2.96908	6.26399	13.6642	0.000218584	0.00327202	2.96908
15204	OTOP3	-2.96858	1.8279	8.96813	0.0027473	0.0204887	2.96858
13681	MT1E	-2.96777	5.06655	26.616	2.48e-07	1.69e-05	2.96777
42	ABCA3	2.96578	4.34213	44.5511	2.48e-11	1.64e-08	2.96578
21179	TNNI1	-2.96549	4.2121	13.7558	0.000208178	0.00316127	2.96549
15402	PAX6	2.95796	3.05646	40.1678	2.33e-10	7.54e-08	2.95796
6626	FLNC	-2.95651	5.05615	20.9298	4.76e-06	0.000172616	2.95651
21140	TNFRSF13B	2.95333	0.663517	30.9348	2.67e-08	3.04e-06	2.95333
508	AKR1B10	-2.95144	7.41115	16.8706	4e-05	0.000887121	2.95144
8394	ICAM4	2.95005	1.83376	37.7821	7.91e-10	1.94e-07	2.95005
284	ADAMTS15	-2.94665	3.80597	25.0402	5.61e-07	3.37e-05	2.94665
2598	C9orf172	2.94256	1.42136	60.8912	6.03e-15	1.26e-11	2.94256
20772	TLR10	2.94222	3.2067	47.7315	4.89e-12	3.95e-09	2.94222
2820	CASQ2	-2.94174	3.00946	8.82199	0.00297622	0.0216526	2.94174
6895	GABRP	2.93431	6.59018	16.943	3.85e-05	0.000861783	2.93431
8620	IL36RN	-2.93301	7.71571	10.3418	0.00130049	0.0120279	2.93301
8271	HSD17B2	-2.924	2.8468	14.2043	0.000163994	0.00261617	2.924
11760	MARCO	2.91786	4.24472	17.7949	2.46e-05	0.000629793	2.91786
15971	PLAC8	2.91451	5.30031	38.5513	5.33e-10	1.47e-07	2.91451
20006	STAP1	2.91278	1.71325	40.8951	1.61e-10	5.71e-08	2.91278
20608	TFCP2L1	-2.90289	6.44455	29.1881	6.57e-08	6.1e-06	2.90289
14282	NKPD1	-2.89748	2.63705	20.9939	4.61e-06	0.000168193	2.89748
5509	ELOVL4	-2.89509	4.82568	22.9211	1.69e-06	7.93e-05	2.89509
13775	MUC4	2.89284	6.56855	21.32	3.89e-06	0.000149362	2.89284
1577	BLK	2.88462	2.65697	31.5614	1.93e-08	2.39e-06	2.88462
3071	CCND1	-2.87815	8.959	24.3946	7.85e-07	4.33e-05	2.87815
3747	CLGN	2.87001	2.46152	26.9782	2.06e-07	1.46e-05	2.87001
4110	CREG2	-2.86906	1.22727	13.2187	0.000277172	0.00385948	2.86906
3268	CDH19	-2.86449	1.79238	6.7464	0.0093937	0.0496982	2.86449
6062	FAM25A	-2.86366	5.06544	8.94141	0.00278777	0.0207374	2.86366
17603	RNF212	2.8566	3.08727	21.0769	4.41e-06	0.000163523	2.8566
1389	B4GALNT3	-2.85214	5.91873	29.2104	6.49e-08	6.1e-06	2.85214
9367	KLK10	-2.84841	8.5104	13.5788	0.000228751	0.00336202	2.84841
8788	IRX6	2.84809	2.17563	22.0754	2.62e-06	0.000111319	2.84809
872	APOC1	2.84794	5.67856	21.9627	2.78e-06	0.00011465	2.84794
21492	TRPV3	-2.84772	4.21351	18.3443	1.84e-05	0.000506679	2.84772
878	APOD	-2.84323	6.77783	8.69291	0.0031945	0.022752	2.84323
17957	RYR3	2.8385	3.0151	38.3992	5.77e-10	1.56e-07	2.8385
7160	GJB2	-2.83819	10.4057	16.8029	4.15e-05	0.000910231	2.83819
923	AREG	-2.83612	0.862347	21.0417	4.49e-06	0.000165236	2.83612
9691	LDB3	-2.82787	2.56759	13.648	0.000220479	0.00329699	2.82787
581	ALOX12B	-2.82743	6.25723	8.55541	0.00344498	0.023939	2.82743
1253	ATP2C2	-2.82679	4.91223	19.6679	9.21e-06	0.000289207	2.82679
430	AGR2	-2.80558	6.67088	8.32672	0.00390662	0.0262283	2.80558
18561	SIM2	2.80356	4.52558	28.8753	7.72e-08	6.98e-06	2.80356
20506	TCP11	2.78703	1.44179	16.6808	4.42e-05	0.000958573	2.78703
9431	KRT17	-2.78579	12.3279	16.2115	5.67e-05	0.00115561	2.78579
15397	PAX1	2.77888	3.89955	7.63637	0.00572028	0.0348637	2.77888
4186	CSF2	-2.77261	1.74251	10.5948	0.00113405	0.0109243	2.77261
17339	REREP3	-2.77115	0.968741	12.7713	0.000351977	0.00463103	2.77115
6380	FCRLA	2.7699	2.67443	37.763	7.99e-10	1.94e-07	2.7699
19646	SOX30	2.76935	1.28196	29.5468	5.46e-08	5.34e-06	2.76935
6255	FASLG	2.74819	1.77419	41.5344	1.16e-10	4.98e-08	2.74819
11936	MEI1	2.74515	4.81193	24.7747	6.44e-07	3.77e-05	2.74515
22123	VCAM1	2.74218	6.19437	42.3324	7.7e-11	4.18e-08	2.74218
22504	YBX2	2.74197	3.08367	22.0963	2.59e-06	0.000110437	2.74197
7450	GPR174	2.74021	1.73738	36.2473	1.74e-09	3.84e-07	2.74021
17961	S100A12	-2.72917	5.51883	12.362	0.000438161	0.00545921	2.72917
6793	FSTL3	-2.7264	4.84154	39.5649	3.17e-10	9.43e-08	2.7264
6376	FCRL3	2.72277	2.74486	34.3746	4.55e-09	7.9e-07	2.72277
15857	PIK3C2G	-2.71276	1.36735	9.16662	0.00246469	0.0189337	2.71276
5553	ENDOU	-2.71268	4.83135	10.1276	0.00146069	0.0128879	2.71268
3206	CD8B	2.70782	3.13907	41.2895	1.31e-10	5.03e-08	2.70782
14382	NOS1	-2.7063	2.76472	13.8091	0.000202354	0.0031024	2.7063
14691	ODC1	-2.69742	9.52829	13.5044	0.000238	0.0034458	2.69742
14293	NKX3-1	-2.69197	4.60702	11.0914	0.000867291	0.00900363	2.69197
8085	HMGA2	-2.69106	5.33041	12.5703	0.000391934	0.0049987	2.69106
8110	HMSD	2.68765	0.844278	38.2916	6.09e-10	1.61e-07	2.68765
17419	RGS20	-2.68151	3.03734	26.8918	2.15e-07	1.49e-05	2.68151
4218	CSPG4	-2.67838	6.18582	21.9506	2.8e-06	0.00011465	2.67838
5756	EXOC3L4	2.67605	2.26069	33.993	5.53e-09	8.85e-07	2.67605
13784	MURC	-2.66428	1.96765	11.9353	0.000550816	0.00644389	2.66428
14262	NIPAL4	-2.66224	6.14019	18.2462	1.94e-05	0.000528458	2.66224
1734	BTNL9	2.66195	4.35716	30.0889	4.13e-08	4.3e-06	2.66195
7056	GDF10	-2.65647	1.72641	7.41462	0.00646959	0.0383203	2.65647
7885	HEPHL1	-2.65385	8.0107	9.76389	0.00177973	0.0149319	2.65385
20526	TDRD10	2.64915	2.11018	19.0148	1.3e-05	0.000376136	2.64915
38	ABCA12	-2.64721	6.28033	14.8497	0.000116425	0.00199732	2.64721
16260	POU3F1	-2.64666	3.03443	21.4342	3.66e-06	0.000142222	2.64666
18930	SLC6A15	-2.61697	4.44929	20.3612	6.41e-06	0.000220248	2.61697
15348	PAQR5	-2.61501	5.04397	19.2634	1.14e-05	0.000343233	2.61501
8670	INHBA	-2.61438	5.36163	15.542	8.07e-05	0.00152435	2.61438
11544	LYPD5	-2.60203	6.13975	14.8039	0.000119288	0.00203287	2.60203
3545	CHGB	-2.59643	2.24475	7.87634	0.00500857	0.0316485	2.59643
10680	LOC219731	2.58738	1.00418	28.1823	1.1e-07	9.19e-06	2.58738
9745	LGALS7B	-2.58665	5.37325	11.7905	0.000595345	0.00683309	2.58665
82	ABCG4	-2.58556	1.6874	10.9339	0.000944213	0.00955696	2.58556
21185	TNNT3	-2.5849	4.42544	7.34978	0.00670708	0.0392639	2.5849
4098	CRCT1	-2.57646	6.09944	7.54886	0.0060048	0.0362003	2.57646
5588	EOMES	2.57622	2.6233	41.0672	1.47e-10	5.36e-08	2.57622
4146	CRTAM	2.57533	2.11854	30.3484	3.61e-08	3.98e-06	2.57533
15954	PLA2G2F	-2.57002	3.92369	6.94646	0.00839854	0.0459995	2.57002
7367	GPAT2	2.56945	3.06965	29.8069	4.77e-08	4.83e-06	2.56945
8613	IL31RA	-2.56232	2.3852	17.4225	2.99e-05	0.000716936	2.56232
1434	BANK1	2.56176	3.49527	41.4692	1.2e-10	4.98e-08	2.56176
5104	DPF1	-2.55846	1.9631	13.8755	0.000195326	0.00301051	2.55846
22770	ZNF114	-2.55692	1.8846	16.3707	5.21e-05	0.00109153	2.55692
879	APOE	2.55604	7.85235	22.9078	1.7e-06	7.93e-05	2.55604
8363	HTRA4	2.55534	0.983831	21.1487	4.25e-06	0.000159129	2.55534
22745	ZMAT1	2.55266	3.78438	34.995	3.31e-09	6.25e-07	2.55266
19820	SPRR2D	-2.54203	8.97762	10.1533	0.00144043	0.0127926	2.54203
20439	TBX1	-2.5395	3.72445	34.3619	4.58e-09	7.9e-07	2.5395
18898	SLC47A2	-2.53852	2.53231	17.7504	2.52e-05	0.000633262	2.53852
4942	DLX1	-2.53826	1.56618	23.4274	1.3e-06	6.46e-05	2.53826
15401	PAX5	2.53559	1.4214	29.4572	5.72e-08	5.51e-06	2.53559
3923	COL28A1	-2.53052	2.45653	10.2524	0.0013651	0.0123967	2.53052
15528	PCSK1	-2.52865	2.2693	13.8055	0.000202746	0.00310514	2.52865
8946	KBTBD12	2.52529	2.13861	27.1047	1.93e-07	1.41e-05	2.52529
4827	DHCR7	-2.52388	7.23204	18.2114	1.98e-05	0.000534204	2.52388
17958	S100A1	-2.51573	2.85405	12.4176	0.000425298	0.0053343	2.51573
19796	SPOCK1	-2.51449	4.7152	13.4526	0.000244668	0.0035283	2.51449
5252	DYNC1I1	-2.51176	2.00461	18.1115	2.08e-05	0.000558844	2.51176
5380	EFNB3	-2.51024	2.06388	29.0823	6.94e-08	6.35e-06	2.51024
19016	SLPI	-2.50876	9.67976	11.5509	0.000677155	0.00751735	2.50876
308	ADARB2	2.49927	2.46624	15.3987	8.7e-05	0.00160488	2.49927
1245	ATP2A1	-2.49852	3.59949	10.236	0.00137728	0.0124542	2.49852
7069	GDPD2	-2.49443	2.44157	8.27557	0.00401821	0.026716	2.49443
18072	SCAND3	-2.48354	1.29728	12.1046	0.000502977	0.00606446	2.48354
11150	LOC646862	-2.48191	1.64135	7.75651	0.00535192	0.0333142	2.48191
2070	C19orf26	-2.46945	1.26786	30.1163	4.07e-08	4.3e-06	2.46945
9611	LAMC2	-2.46533	10.1968	13.5765	0.000229039	0.00336286	2.46533
11493	LTB	2.46346	3.91497	40.022	2.51e-10	7.95e-08	2.46346
1238	ATP1A2	-2.46122	3.24632	8.20817	0.00417021	0.0275211	2.46122
7720	GZMH	2.45633	2.73088	31.0331	2.54e-08	2.91e-06	2.45633
15373	PARP15	2.45607	3.31162	41.5035	1.18e-10	4.98e-08	2.45607
20492	TCHH	-2.4547	2.03534	9.85479	0.0016939	0.014319	2.4547
19816	SPRR1B	-2.44963	10.0826	12.0416	0.00052027	0.00620109	2.44963
3871	CNTFR	-2.44939	1.26151	8.36093	0.00383374	0.0259352	2.44939
4894	DISP2	-2.44802	1.69985	13.6293	0.000222684	0.00331296	2.44802
6951	GALNT6	-2.44292	5.9601	41.7924	1.01e-10	4.62e-08	2.44292
4530	D4S234E	-2.44239	4.65316	15.612	7.78e-05	0.00148052	2.44239
15497	PCDHGC5	-2.44226	1.29363	9.55585	0.00199314	0.0162907	2.44226
10501	LOC100507127	-2.43502	2.98054	10.2084	0.00139806	0.0125572	2.43502
21122	TNC	-2.43331	9.39724	18.9238	1.36e-05	0.0003916	2.43331
20199	SYCE2	2.43196	0.98336	49.2465	2.26e-12	2.1e-09	2.43196
19847	SPTLC3	-2.42971	4.1918	22.7848	1.81e-06	8.38e-05	2.42971
5820	FADD	-2.42291	6.44968	29.9824	4.36e-08	4.47e-06	2.42291
4384	CXCR2P1	2.41811	2.88629	12.6484	0.000375877	0.00486204	2.41811
3198	CD79B	2.41688	3.27708	31.2383	2.28e-08	2.66e-06	2.41688
10536	LOC100507421	2.41111	3.34593	17.0761	3.59e-05	0.000823717	2.41111
22394	WNK2	2.40907	4.50916	19.0851	1.25e-05	0.000368598	2.40907
3325	CDKN2A	2.40827	5.43295	12.1115	0.000501112	0.00605198	2.40827
20256	SYT8	-2.39956	3.64253	13.1333	0.000290098	0.00400366	2.39956
3930	COL4A4	2.39787	3.19387	30.1942	3.91e-08	4.22e-06	2.39787
23363	ZYG11A	2.39465	1.93687	29.4663	5.69e-08	5.51e-06	2.39465
5716	ESYT3	-2.3943	3.61761	10.9149	0.000953951	0.00962209	2.3943
16894	PTX3	-2.39299	2.14927	11.9872	0.000535676	0.00632547	2.39299
15488	PCDHGB2	-2.39203	1.76128	12.8334	0.000340494	0.00452904	2.39203
4962	DMRTA2	2.38708	1.44611	9.11318	0.00253774	0.0193519	2.38708
18925	SLC6A10P	-2.38667	3.56028	7.6784	0.00558856	0.0343884	2.38667
3678	CLCA4	2.38581	7.52177	10.8409	0.000992846	0.00992505	2.38581
9753	LGI2	2.38166	3.03865	24.2865	8.3e-07	4.5e-05	2.38166
10110	LOC100130231	2.38143	2.68444	25.752	3.88e-07	2.47e-05	2.38143
18354	SERPINE1	-2.38137	8.44377	18.4578	1.74e-05	0.000482833	2.38137
20455	TCAM1P	2.38073	3.00165	10.674	0.00108652	0.0105925	2.38073
9301	KLC3	-2.37407	4.45539	40.1758	2.32e-10	7.54e-08	2.37407
16	AADAC	-2.37251	1.68007	7.6809	0.00558084	0.0343554	2.37251
16827	PTHLH	-2.36866	6.90539	13.8665	0.000196269	0.00302183	2.36866
21345	TRAT1	2.36801	2.11565	21.0464	4.48e-06	0.000165236	2.36801
17513	RLTPR	2.36554	3.70513	38.9208	4.41e-10	1.26e-07	2.36554
21141	TNFRSF13C	2.3643	1.11977	36.0836	1.89e-09	4.05e-07	2.3643
8784	IRX2	-2.35701	4.30718	26.4358	2.72e-07	1.81e-05	2.35701
20496	TCL1A	2.35296	2.06956	13.2844	0.000267621	0.00375883	2.35296
17612	RNF222	-2.35089	3.88649	9.06242	0.00260917	0.0197416	2.35089
8795	ISL1	2.34989	1.32951	8.34656	0.00386418	0.0260557	2.34989
14497	NRG1	-2.34881	4.73422	17.7435	2.53e-05	0.000633262	2.34881
21107	TMSB15A	2.34832	0.933373	16.2936	5.42e-05	0.00112388	2.34832
7817	HCG4	-2.34675	1.70339	16.0811	6.07e-05	0.00122932	2.34675
17024	RAB42	2.34558	1.44095	35.7555	2.24e-09	4.72e-07	2.34558
11491	LTA	2.3359	0.938231	37.2124	1.06e-09	2.45e-07	2.3359
21794	UBASH3A	2.33426	2.36321	35.6947	2.31e-09	4.73e-07	2.33426
15960	PLA2G4E	-2.33304	6.84364	8.79232	0.00302501	0.0219091	2.33304
18011	SAMD3	2.33116	1.92778	32.636	1.11e-08	1.54e-06	2.33116
9049	KCNS1	2.32183	2.67594	17.7599	2.51e-05	0.000632203	2.32183
18935	SLC6A2	-2.32096	1.97731	11.1901	0.00082233	0.00865399	2.32096
15809	PI15	-2.31885	4.49593	17.6146	2.71e-05	0.000663276	2.31885
22158	VIPR1	-2.31791	4.36421	10.9572	0.000932393	0.00948063	2.31791
17454	RHOD	-2.31447	6.14953	26.5445	2.58e-07	1.74e-05	2.31447
4657	DDIT4L	-2.31095	2.33961	9.51374	0.00203939	0.016585	2.31095
16398	PPP2R2C	-2.30557	6.67008	12.6489	0.000375784	0.00486204	2.30557
9368	KLK11	-2.30332	6.82179	12.8472	0.000337979	0.00450613	2.30332
17670	RORB	2.30317	1.71264	17.9572	2.26e-05	0.000593966	2.30317
8871	IVL	-2.30138	8.12767	11.265	0.000789807	0.00842574	2.30138
15154	ORAOV1	-2.30041	5.94735	23.6167	1.18e-06	5.97e-05	2.30041
20339	TARP	2.29914	2.555	33.5676	6.88e-09	1.04e-06	2.29914
8305	HSPA12A	-2.29785	3.67279	30.0641	4.18e-08	4.32e-06	2.29785
7401	GPR1	-2.29671	3.17898	18.6572	1.56e-05	0.000439927	2.29671
3183	CD52	2.29208	4.78902	31.8247	1.69e-08	2.16e-06	2.29208
8827	ITGAL	2.28974	5.63356	42.8146	6.02e-11	3.65e-08	2.28974
10419	LOC100506123	2.28795	2.07491	34.3246	4.66e-09	7.9e-07	2.28795
4374	CXCL14	-2.28663	8.75908	15.455	8.45e-05	0.00157569	2.28663
1290	ATP6V1B1	-2.28174	1.72798	8.47723	0.00359618	0.0247418	2.28174
19817	SPRR2A	-2.27757	9.8742	8.57591	0.0034064	0.023792	2.27757
3205	CD8A	2.27738	5.04991	29.0627	7.01e-08	6.38e-06	2.27738
18458	SH2D1A	2.27609	3.04219	25.3209	4.85e-07	3e-05	2.27609
9356	KLHL35	2.27123	1.39892	15.6891	7.47e-05	0.00143827	2.27123
18952	SLC7A5	-2.26767	8.55919	30.2083	3.88e-08	4.22e-06	2.26767
435	AGT	-2.26509	1.61387	8.72604	0.00313697	0.0224631	2.26509
1293	ATP6V1C2	-2.26407	4.32625	11.3896	0.000738555	0.00800376	2.26407
3169	CD37	2.26254	4.79225	34.3028	4.72e-09	7.9e-07	2.26254
921	ARC	-2.26202	2.17904	10.0455	0.00152717	0.0132716	2.26202
18572	SIRPG	2.2591	2.72906	30.2242	3.85e-08	4.21e-06	2.2591
18836	SLC35F3	-2.25747	1.953	23.8528	1.04e-06	5.45e-05	2.25747
16240	POPDC3	-2.25047	2.42539	9.89751	0.00165502	0.0140783	2.25047
18637	SLC15A1	-2.24732	3.89136	9.64713	0.00189648	0.0156411	2.24732
14023	NCAM1	-2.24389	3.09605	10.9552	0.000933417	0.00948063	2.24389
18946	SLC7A11	-2.23697	5.16883	24.2317	8.54e-07	4.59e-05	2.23697
4481	CYP2E1	2.23469	3.63374	16.6364	4.53e-05	0.000975449	2.23469
3910	COL17A1	-2.23441	10.1198	20.0293	7.63e-06	0.000250742	2.23441
14228	NGEF	-2.23428	3.38784	15.6532	7.61e-05	0.00145593	2.23428
4451	CYP11A1	2.23212	1.09906	11.8862	0.000565507	0.00657876	2.23212
9003	KCNJ12	-2.23169	1.04362	12.2415	0.000467391	0.00573993	2.23169
18294	2001-09-01	2.22829	4.22553	39.3768	3.49e-10	1.02e-07	2.22829
8467	IFNG	2.21535	1.77902	11.7345	0.000613535	0.00698681	2.21535
18912	SLC5A1	-2.21261	5.10898	10.0298	0.00154025	0.0133534	2.21261
4382	CXCR1	-2.20955	2.74582	10.8762	0.000974095	0.00977788	2.20955
4379	CXCL5	-2.20347	4.65698	7.73645	0.0054117	0.0335519	2.20347
19892	SRPX	-2.2007	4.63551	11.1888	0.000822917	0.00865399	2.2007
3827	CNFN	-2.19537	7.80999	8.33575	0.00388724	0.0261755	2.19537
14550	NT5E	-2.19327	6.03564	17.5535	2.79e-05	0.000679205	2.19327
19581	SNX22	2.19247	2.12587	42.2523	8.02e-11	4.18e-08	2.19247
4235	CST6	-2.18914	3.27575	9.03968	0.00264181	0.0199468	2.18914
20676	THEMIS	2.18794	2.607	21.9557	2.79e-06	0.00011465	2.18794
13401	MLXIPL	-2.18463	1.05726	8.46015	0.00363012	0.0249047	2.18463
8549	IL11	-2.18053	2.68632	14.3794	0.000149431	0.0024291	2.18053
21798	UBD	2.17494	6.89345	14.4513	0.000143829	0.00235378	2.17494
14279	NKG7	2.17442	3.38632	32.9094	9.66e-09	1.37e-06	2.17442
15242	P2RX5	2.17293	2.01692	21.1789	4.18e-06	0.000158262	2.17293
5796	F2RL1	-2.17118	5.5473	28.2247	1.08e-07	9.09e-06	2.17118
9460	KRT6A	-2.17083	13.089	12.0397	0.000520797	0.0062023	2.17083
18504	SHC4	-2.17008	1.22834	10.4554	0.00122294	0.011514	2.17008
20767	TLL1	-2.1653	3.3891	12.6668	0.000372203	0.00483598	2.1653
4333	CTTN	-2.16121	9.10501	22.9747	1.64e-06	7.79e-05	2.16121
2089	C19orf57	2.16076	2.73447	39.8995	2.67e-10	8.19e-08	2.16076
11705	MAP4K1	2.15609	4.34316	42.243	8.06e-11	4.18e-08	2.15609
15733	PGLYRP4	-2.1557	3.92578	10.0442	0.00152831	0.0132734	2.1557
143	ACBD7	2.15481	1.65241	25.8219	3.74e-07	2.42e-05	2.15481
1454	BBOX1	-2.15402	2.87687	9.66749	0.00187557	0.0155556	2.15402
20381	TBC1D10C	2.1539	4.28988	35.0288	3.25e-09	6.23e-07	2.1539
8884	JAKMIP1	2.15263	1.62806	24.2455	8.48e-07	4.57e-05	2.15263
16052	PLIN5	-2.15146	2.24718	10.0835	0.00149602	0.0130842	2.15146
20145	SULT2B1	-2.14584	6.11279	10.7172	0.00106143	0.0104176	2.14584
18958	SLC7A8	-2.14351	7.19339	23.2074	1.45e-06	7.01e-05	2.14351
4726	DEFB1	-2.14339	5.10654	9.47906	0.00207831	0.0167983	2.14339
18135	SCML4	2.142	2.23617	20.6849	5.41e-06	0.000189105	2.142
9427	KRT15	2.14184	9.70273	20.9703	4.66e-06	0.000169853	2.14184
9582	L1CAM	-2.14161	3.1949	13.0041	0.000310802	0.00423069	2.14161
13690	MT2A	-2.14052	7.1826	20.8538	4.96e-06	0.000177396	2.14052
2834	CAV1	-2.13564	8.16317	24.4333	7.69e-07	4.28e-05	2.13564
3928	COL4A3	2.12727	2.15507	23.0891	1.55e-06	7.41e-05	2.12727
22733	ZIC2	2.12695	2.79568	13.6006	0.000226109	0.00333665	2.12695
4331	CTSW	2.12286	3.16925	29.1551	6.68e-08	6.16e-06	2.12286
17582	RNF165	2.12253	2.68057	19.9981	7.75e-06	0.000253156	2.12253
20532	TDRD9	2.11668	3.17662	7.3622	0.00666094	0.0391038	2.11668
22548	ZAP70	2.11561	4.29614	31.5933	1.9e-08	2.39e-06	2.11561
5558	ENKUR	-2.11252	1.44548	10.3077	0.00132479	0.0121969	2.11252
11539	LYNX1	-2.10892	6.80705	9.70554	0.00183713	0.015334	2.10892
10377	LOC100505746	2.1077	3.13334	30.5347	3.28e-08	3.67e-06	2.1077
8593	IL21R	2.10741	3.12052	36.3356	1.66e-09	3.72e-07	2.10741
20720	TIGIT	2.1023	4.22378	32.6005	1.13e-08	1.56e-06	2.1023
15825	PID1	-2.10219	3.287	22.5415	2.06e-06	9.24e-05	2.10219
8543	IKZF3	2.09866	2.97797	25.2572	5.02e-07	3.07e-05	2.09866
9458	KRT42P	-2.09412	2.53296	10.6265	0.00111477	0.01081	2.09412
20815	TMC8	2.09334	5.68307	49.0163	2.54e-12	2.17e-09	2.09334
18591	SKAP1	2.09261	3.19458	31.8873	1.63e-08	2.11e-06	2.09261
18995	SLFN13	2.0908	5.51678	64.8434	8.11e-16	2.36e-12	2.0908
1066	ARNT2	2.08912	3.64232	25.8328	3.72e-07	2.42e-05	2.08912
8624	IL4I1	2.08664	3.63741	27.2699	1.77e-07	1.32e-05	2.08664
20076	STOX1	2.08625	1.81356	15.9654	6.45e-05	0.00128534	2.08625
14459	NQO1	-2.08525	6.41198	33.8331	6e-09	9.4e-07	2.08525
18929	SLC6A14	-2.08472	6.5411	7.10809	0.00767369	0.0431867	2.08472
3998	CORO6	-2.08286	3.62963	14.6221	0.000131364	0.00219668	2.08286
13807	MYB	2.07913	3.19544	29.7293	4.97e-08	4.96e-06	2.07913
6900	GAD1	2.07856	1.48047	19.0428	1.28e-05	0.000373075	2.07856
9612	LAMC3	-2.07726	2.78134	19.69	9.11e-06	0.000287746	2.07726
4882	DIRAS1	-2.07522	1.51572	10.2865	0.00134005	0.0122839	2.07522
6091	FAM46B	-2.07462	5.81187	15.7742	7.14e-05	0.00138046	2.07462
11159	LOC647946	2.07208	0.56627	11.9479	0.00054709	0.00642154	2.07208
8610	IL2RG	2.07147	5.92941	40.186	2.31e-10	7.54e-08	2.07147
5780	EYA1	-2.06721	0.998989	11.2794	0.000783713	0.00840239	2.06721
8371	HVCN1	2.06468	3.27668	40.3074	2.17e-10	7.52e-08	2.06468
17562	RNF128	-2.06361	3.97153	9.7117	0.00183098	0.0152914	2.06361
20223	SYNGR3	2.06162	2.17783	27.2774	1.76e-07	1.32e-05	2.06162
13688	MT1M	-2.06059	1.43954	7.92194	0.00488388	0.0310086	2.06059
16810	PTGER3	-2.06028	3.49155	8.89249	0.00286346	0.0211707	2.06028
4976	DNAH11	2.0594	1.61693	15.4684	8.39e-05	0.0015686	2.0594
3508	CGREF1	-2.05876	2.13714	8.33174	0.00389584	0.0262092	2.05876
14450	NPTX2	-2.05592	2.15188	16.4969	4.87e-05	0.0010316	2.05592
869	APOBEC3H	2.05118	1.17847	25.9456	3.51e-07	2.29e-05	2.05118
9771	LHX2	2.05102	1.59621	12.805	0.000345692	0.00457442	2.05102
9751	LGALSL	-2.05014	6.97917	14.425	0.000145854	0.00237891	2.05014
7151	GJA1	-2.04945	8.86089	25.2342	5.08e-07	3.09e-05	2.04945
19081	SMOX	-2.04694	4.49092	30.1144	4.07e-08	4.3e-06	2.04694
16942	PYHIN1	2.04552	2.56726	22.1384	2.54e-06	0.000108675	2.04552
6198	FAM89A	-2.04177	4.29202	28.2031	1.09e-07	9.14e-06	2.04177
1387	B4GALNT1	-2.04164	3.13315	8.83311	0.00295814	0.0215764	2.04164
17152	RASAL3	2.03542	4.62576	33.2285	8.19e-09	1.19e-06	2.03542
17985	SAA1	-2.03384	5.36297	8.06778	0.00450593	0.0292479	2.03384
2084	C19orf51	-2.03095	1.29618	12.8771	0.000332627	0.00444878	2.03095
12083	MICALCL	-2.02995	2.85344	16.2525	5.54e-05	0.00113721	2.02995
5591	EP400NL	2.02975	2.71741	46.4114	9.59e-12	6.98e-09	2.02975
9445	KRT3	-2.0296	1.97606	8.59604	0.00336894	0.0236247	2.0296
11532	LY9	2.0296	3.17685	19.6467	9.32e-06	0.000291191	2.0296
3045	CCL20	2.02695	5.5222	19.2815	1.13e-05	0.000341552	2.02695
16302	PPFIA1	-2.02468	7.87691	22.1998	2.46e-06	0.000106191	2.02468
5382	EFR3B	-2.0225	2.27367	10.7195	0.00106011	0.0104176	2.0225
4145	CRTAC1	-2.02193	1.43539	9.94968	0.00160878	0.0138093	2.02193
10856	LOC339535	2.02189	1.91473	10.5713	0.0011486	0.0110197	2.02189
4385	CXCR3	2.02168	2.2992	21.7281	3.14e-06	0.00012502	2.02168
18143	SCN3B	-2.01844	1.51471	15.6819	7.49e-05	0.00144182	2.01844
17122	RAP1GAP	-2.01478	4.13832	17.1542	3.45e-05	0.000799649	2.01478
17986	SAA2	-2.01433	3.66959	7.2251	0.00718913	0.04142	2.01433
19656	SP140	2.01308	3.75824	23.219	1.45e-06	7e-05	2.01308
9167	KIAA1045	-2.00923	2.04025	10.2429	0.00137213	0.0124285	2.00923
11773	MASP1	-2.00832	4.45274	9.78666	0.00175782	0.0147736	2.00832
6465	FHL1	-2.00657	6.27869	14.3667	0.000150441	0.00244278	2.00657
451	AHNAK2	-2.00627	8.15146	21.629	3.31e-06	0.000130928	2.00627
969	ARHGAP4	2.00548	5.686	49.2014	2.31e-12	2.1e-09	2.00548
2347	C3orf15	2.00389	1.13835	11.6614	0.000638088	0.00718774	2.00389
14074	NDNF	-2.00338	1.61549	8.4724	0.00360575	0.0247725	2.00338
16866	PTPRCAP	1.99974	4.14718	38.5964	5.21e-10	1.46e-07	1.99974
3329	CDKN2B-AS1	1.99922	1.66788	11.6451	0.000643723	0.00724002	1.99922
9919	LINC00426	1.99831	0.915166	27.9581	1.24e-07	1.01e-05	1.99831
10820	LOC285972	1.99759	1.29093	20.56	5.78e-06	0.000201225	1.99759
15575	PDE6B	1.99427	1.68681	24.3263	8.13e-07	4.42e-05	1.99427
8595	IL22RA1	-1.99292	4.41409	15.0278	0.00010594	0.00185906	1.99292
9971	LIPG	-1.99144	4.20619	11.4757	0.00070512	0.00771606	1.99144
5375	EFNA3	-1.99049	4.2177	18.6235	1.59e-05	0.00044689	1.99049
3171	CD3D	1.99003	3.73703	28.6745	8.56e-08	7.65e-06	1.99003
19628	SOSTDC1	-1.98958	2.48765	7.89848	0.00494764	0.0313179	1.98958
7409	GPR114	1.9891	2.499	33.6379	6.64e-09	1.03e-06	1.9891
22395	WNK3	1.98839	1.40141	22.6003	1.99e-06	9.05e-05	1.98839
15248	P2RY10	1.98568	2.6214	20.7293	5.29e-06	0.000185758	1.98568
10472	LOC100506779	1.98246	1.85967	37.7737	7.94e-10	1.94e-07	1.98246
728	ANKRD36BP2	1.98139	3.15372	19.5412	9.85e-06	0.000303812	1.98139
18868	SLC39A2	-1.98132	3.12376	8.35825	0.0038394	0.0259614	1.98132
16910	PVRIG	1.98083	1.98834	42.0482	8.9e-11	4.32e-08	1.98083
16359	PPP1R14C	-1.9793	6.06804	22.2419	2.4e-06	0.000104508	1.9793
12272	MIR155HG	1.97854	2.22494	25.0713	5.53e-07	3.34e-05	1.97854
3172	CD3E	1.97573	4.95975	27.5082	1.56e-07	1.21e-05	1.97573
543	ALDH3B2	-1.97464	7.05732	9.47567	0.00208214	0.0168107	1.97464
21545	TSPAN32	1.97347	0.826048	19.4393	1.04e-05	0.000317089	1.97347
10999	LOC439990	-1.97176	0.673673	10.5724	0.00114789	0.0110197	1.97176
20446	TBX21	1.96959	1.75856	21.2042	4.13e-06	0.0001566	1.96959
6945	GALNT13	-1.96959	0.779276	9.01479	0.00267804	0.0200853	1.96959
3730	CLEC2D	1.96413	4.91655	41.2903	1.31e-10	5.03e-08	1.96413
19797	SPOCK2	1.96241	5.6475	28.5531	9.12e-08	7.95e-06	1.96241
7015	GBP4	1.96001	6.6702	23.0929	1.54e-06	7.41e-05	1.96001
8656	INA	1.95927	1.7526	7.14674	0.00751002	0.0425508	1.95927
11362	LRMP	1.95833	4.36694	35.0462	3.22e-09	6.23e-07	1.95833
8609	IL2RB	1.95696	5.18112	37.7652	7.98e-10	1.94e-07	1.95696
11681	MAP2	-1.9555	4.43535	15.2209	9.56e-05	0.00172829	1.9555
19795	SPOCD1	-1.95048	2.61377	7.52548	0.00608323	0.0364318	1.95048
21153	TNFRSF9	1.94945	3.40757	34.7488	3.75e-09	6.75e-07	1.94945
7721	GZMK	1.94911	3.71418	17.0365	3.67e-05	0.000833849	1.94911
4089	CRABP2	-1.94695	7.26555	14.9069	0.00011295	0.00195847	1.94695
2892	CCDC113	-1.94666	2.35884	21.9404	2.81e-06	0.000114748	1.94666
1095	ARSI	-1.93488	4.0737	12.1688	0.000485955	0.00591346	1.93488
20632	TGFBI	-1.93241	9.26373	13.4029	0.000251239	0.00358053	1.93241
17470	RIBC2	1.93188	2.10249	34.0532	5.36e-09	8.68e-07	1.93188
8818	ITGA3	-1.92805	8.30189	21.1591	4.23e-06	0.000158674	1.92805
278	ADAMDEC1	1.92792	5.00644	15.2433	9.45e-05	0.00171275	1.92792
8348	HTR2B	1.92624	0.678718	17.7424	2.53e-05	0.000633262	1.92624
11929	MEG3	-1.92295	5.07803	9.01994	0.0026705	0.0200494	1.92295
22316	WDR52	1.9173	4.20618	36.1417	1.83e-09	3.99e-07	1.9173
3100	CCR5	1.91498	4.46936	27.5581	1.52e-07	1.19e-05	1.91498
18915	SLC5A12	-1.91487	1.47601	7.54563	0.00601557	0.0362502	1.91487
18580	SIT1	1.9132	2.20224	23.6889	1.13e-06	5.79e-05	1.9132
1604	BMPR1B	-1.91306	2.52799	11.9926	0.000534124	0.00631454	1.91306
3139	CD2	1.91158	5.00233	24.7533	6.52e-07	3.78e-05	1.91158
3189	CD6	1.91116	4.23348	31.0558	2.51e-08	2.9e-06	1.91116
14466	NR1H3	1.90733	4.32558	29.1872	6.57e-08	6.1e-06	1.90733
10589	LOC115110	1.9072	1.84697	28.7849	8.09e-08	7.27e-06	1.9072
4526	CYTL1	-1.90693	1.22	11.7814	0.000598245	0.00686098	1.90693
17007	RAB37	1.90521	2.53015	23.3445	1.35e-06	6.64e-05	1.90521
17112	RANBP17	1.9012	2.31247	13.8849	0.00019435	0.00300182	1.9012
17162	RASGRP2	1.90057	3.67392	21.1661	4.21e-06	0.000158674	1.90057
9204	KIAA1644	-1.89517	3.75081	15.0562	0.000104354	0.00184135	1.89517
14306	NLRC3	1.89383	4.21214	35.6956	2.31e-09	4.73e-07	1.89383
11285	LOC84856	1.89065	3.24396	13.6077	0.000225259	0.00333086	1.89065
8567	IL17RB	1.89037	2.53144	32.9106	9.65e-09	1.37e-06	1.89037
6378	FCRL5	1.88769	4.33069	14.9458	0.000110642	0.00192533	1.88769
638	AMY2B	1.88713	3.10334	29.6813	5.09e-08	5.05e-06	1.88713
20902	TMEM156	1.88604	2.25906	24.6951	6.72e-07	3.83e-05	1.88604
134	ACAP1	1.88464	5.00106	31.3105	2.2e-08	2.58e-06	1.88464
12002	MFAP3L	-1.88407	2.78049	16.4193	5.08e-05	0.0010685	1.88407
8786	IRX4	-1.88288	4.30536	8.61722	0.00333	0.0234194	1.88288
21702	TUBB3	-1.88192	4.74935	22.6544	1.94e-06	8.85e-05	1.88192
1801	C11orf21	1.88167	1.51093	16.7675	4.23e-05	0.000921231	1.88167
4915	DKK3	-1.88144	6.74899	31.341	2.16e-08	2.56e-06	1.88144
12029	MGAM	-1.88121	1.70224	10.4703	0.0012131	0.0114435	1.88121
5187	DTHD1	1.87739	1.71654	15.4176	8.62e-05	0.00159643	1.87739
3181	CD48	1.8751	4.77972	21.9489	2.8e-06	0.00011465	1.8751
2643	CA12	-1.87506	7.84213	18.3668	1.82e-05	0.000502622	1.87506
15544	PDCD1	1.87148	2.45575	21.7362	3.13e-06	0.000124833	1.87148
18145	SCN4B	-1.86733	2.87992	15.8656	6.8e-05	0.00132952	1.86733
511	AKR1C2	-1.86646	6.28747	8.34924	0.00385849	0.0260301	1.86646
13412	MMP1	-1.86468	8.399	7.07655	0.00780994	0.0438012	1.86468
16322	PPIF	-1.86368	8.03684	17.8031	2.45e-05	0.000629223	1.86368
11783	MATK	1.86367	2.12639	17.57	2.77e-05	0.000674471	1.86367
1096	ARSJ	-1.85835	4.54758	20.0137	7.69e-06	0.000251659	1.85835
1615	BNIP3	-1.85735	5.87641	21.9804	2.75e-06	0.00011465	1.85735
6791	FST	-1.85605	5.8318	12.676	0.000370384	0.00481664	1.85605
3148	CD244	1.85519	1.9064	23.296	1.39e-06	6.79e-05	1.85519
9793	LILRB4	1.85139	5.13089	16.5669	4.7e-05	0.00100149	1.85139
21700	TUBB2A	-1.84947	5.32652	19.9811	7.82e-06	0.000254837	1.84947
22329	WDR66	-1.84443	5.16247	17.7874	2.47e-05	0.000631195	1.84443
5833	FAIM3	1.84347	4.07335	25.4358	4.57e-07	2.85e-05	1.84347
21260	TPCN2	-1.84273	5.6527	17.4629	2.93e-05	0.00071001	1.84273
9800	LIMD2	1.83744	4.79174	44.9325	2.04e-11	1.41e-08	1.83744
10895	LOC375295	-1.83694	1.69544	12.7612	0.00035389	0.00464361	1.83694
17412	RGS13	1.83411	0.858834	10.7621	0.00103598	0.0102368	1.83411
21417	TRIM58	-1.83408	1.64774	11.7322	0.000614295	0.00699001	1.83408
20712	TIFAB	1.83323	1.06518	18.336	1.85e-05	0.000507932	1.83323
3947	COL9A2	1.8314	4.64588	21.8954	2.88e-06	0.000117143	1.8314
3282	CDHR1	-1.83086	5.54423	9.04485	0.00263437	0.0199012	1.83086
73	ABCD2	1.82904	1.45168	18.7214	1.51e-05	0.000428206	1.82904
694	ANKRD19P	1.82807	1.70285	16.9901	3.76e-05	0.000845864	1.82807
19620	SORCS2	-1.82719	4.11715	10.9862	0.000917946	0.00936774	1.82719
15196	OSTalpha	1.824	1.64432	26.4765	2.67e-07	1.78e-05	1.824
13419	MMP16	-1.82088	1.75828	10.8462	0.000989966	0.00990306	1.82088
23275	ZNF831	1.81539	2.66257	16.9145	3.91e-05	0.000869477	1.81539
16125	PNMA3	1.81147	0.867708	16.0756	6.09e-05	0.00123121	1.81147
7533	GRAP2	1.80963	2.22044	18.9911	1.31e-05	0.000379526	1.80963
5815	FABP5	-1.80882	10.548	8.88594	0.00287375	0.0212087	1.80882
1286	ATP6V0D2	1.8084	1.56084	11.1958	0.000819843	0.00863568	1.8084
4469	CYP27C1	-1.8082	3.72279	14.1481	0.000168964	0.0026605	1.8082
18407	SFRP1	-1.80536	6.04225	7.16691	0.00742607	0.0422999	1.80536
13440	MN1	-1.80534	4.76873	26.4221	2.74e-07	1.82e-05	1.80534
5968	FAM176A	-1.80483	2.60663	15.1062	0.000101628	0.0018162	1.80483
2428	C5orf38	-1.80324	1.47193	14.9809	0.000108606	0.0018967	1.80324
11928	MEFV	-1.80309	3.02831	12.5458	0.000397094	0.00505124	1.80309
15476	PCDHGA10	-1.79851	2.11094	8.97057	0.00274363	0.0204823	1.79851
4386	CXCR4	1.79698	7.06416	17.4264	2.99e-05	0.000716936	1.79698
15961	PLA2G4F	-1.79539	4.7184	9.16707	0.00246409	0.0189337	1.79539
6280	FBP1	1.79221	4.4184	9.66818	0.00187487	0.0155556	1.79221
6138	FAM70A	1.79054	2.31723	19.6237	9.43e-06	0.000293451	1.79054
6401	FERMT1	-1.78756	7.52249	12.5811	0.000389672	0.00497857	1.78756
9750	LGALS9C	-1.78669	2.22133	8.88551	0.00287442	0.0212087	1.78669
3060	CCL5	1.78655	5.73852	26.9662	2.07e-07	1.46e-05	1.78655
8416	IDO1	1.78635	5.82743	11.1118	0.000857792	0.00892417	1.78635
493	AKAP5	1.78285	2.64073	31.9852	1.55e-08	2.06e-06	1.78285
7718	GZMA	1.78277	3.98889	21.2157	4.1e-06	0.000156471	1.78277
11051	LOC541473	1.77983	1.0258	17.0328	3.67e-05	0.000833849	1.77983
3197	CD79A	1.77939	5.25485	12.3124	0.000449962	0.00557287	1.77939
15510	PCLO	1.7752	2.8642	11.2822	0.000782528	0.00840239	1.7752
9123	KIAA0125	1.77395	4.02697	12.7933	0.000347856	0.0045934	1.77395
2420	C5orf20	1.77336	1.90134	16.8448	4.06e-05	0.000896529	1.77336
3149	CD247	1.77223	3.7118	23.3498	1.35e-06	6.64e-05	1.77223
23115	ZNF620	1.77197	1.43244	27.8405	1.32e-07	1.05e-05	1.77197
18040	SASH3	1.77081	5.10661	29.6102	5.28e-08	5.2e-06	1.77081
10471	LOC100506776	1.77029	1.89856	21.8656	2.92e-06	0.000118314	1.77029
6675	FOLH1	-1.76859	2.1081	8.87759	0.00288693	0.0212364	1.76859
7704	GVINP1	1.76525	4.1453	21.6054	3.35e-06	0.000132193	1.76525
18603	SLA2	1.76467	2.86583	22.418	2.19e-06	9.71e-05	1.76467
1723	BTLA	1.76198	2.01693	12.0171	0.000527137	0.00625734	1.76198
18032	SARDH	1.76184	1.51466	17.0386	3.66e-05	0.000833849	1.76184
18200	SDK2	-1.75493	3.72431	14.1346	0.000170181	0.00267677	1.75493
11256	LOC729683	1.75379	1.69717	32.0109	1.53e-08	2.05e-06	1.75379
4605	DCBLD1	-1.75129	4.81195	16.2167	5.65e-05	0.00115407	1.75129
9289	KIRREL	-1.75107	4.71862	21.7226	3.15e-06	0.000125036	1.75107
11742	MAPT	-1.7463	1.64236	7.87093	0.00502359	0.0317022	1.7463
20243	SYT12	-1.7462	2.51473	7.79785	0.00523084	0.0326703	1.7462
14720	OLFM2	-1.74089	4.07004	19.192	1.18e-05	0.000352092	1.74089
21732	TWIST2	-1.74049	1.8047	12.0948	0.000505637	0.0060764	1.74049
10149	LOC100131096	1.73755	4.15094	34.8168	3.62e-09	6.6e-07	1.73755
3993	CORO1A	1.73619	6.06782	30.8031	2.86e-08	3.22e-06	1.73619
18607	SLAMF6	1.7348	4.12237	17.6906	2.6e-05	0.000645996	1.7348
1519	BDKRB1	-1.73467	2.36154	12.7252	0.00036077	0.00471266	1.73467
13556	MRPL21	-1.73407	5.858	16.3275	5.33e-05	0.00110556	1.73407
6666	FNDC4	-1.73323	2.64069	13.6241	0.000223304	0.00331731	1.73323
18214	SEC14L2	-1.73024	5.06285	23.8826	1.02e-06	5.39e-05	1.73024
20008	STAR	1.72656	2.03866	11.1954	0.000819989	0.00863568	1.72656
3338	CDR2L	-1.72614	4.19069	27.5214	1.55e-07	1.2e-05	1.72614
4467	CYP27A1	1.72582	4.54297	12.4217	0.000424384	0.00532997	1.72582
4155	CRYAB	-1.72578	5.99159	11.7732	0.000600884	0.00687486	1.72578
7218	GLS2	1.72074	3.01658	15.875	6.77e-05	0.00132645	1.72074
1493	BCL2L14	1.72055	1.41553	15.4361	8.53e-05	0.0015875	1.72055
19790	SPN	1.71896	4.34433	22.8192	1.78e-06	8.26e-05	1.71896
9030	KCNK7	-1.71804	1.19709	8.71529	0.00315552	0.0225516	1.71804
3177	CD40LG	1.71783	1.31499	12.8805	0.000332029	0.00444505	1.71783
18606	SLAMF1	1.71752	2.78007	18.1224	2.07e-05	0.000556678	1.71752
6957	GALNTL4	-1.71642	5.16344	33.2615	8.06e-09	1.19e-06	1.71642
2187	C1orf228	1.71523	1.06035	17.032	3.68e-05	0.000833849	1.71523
9595	LAG3	1.71447	3.1839	17.268	3.25e-05	0.000762586	1.71447
18709	SLC24A3	-1.71429	4.20715	13.3254	0.000261839	0.00369901	1.71429
2296	C2CD4B	1.71425	0.941656	17.82	2.43e-05	0.000627066	1.71425
7377	GPC2	1.71383	2.06527	18.1337	2.06e-05	0.000554385	1.71383
4388	CXCR6	1.71169	3.62673	16.781	4.2e-05	0.000918837	1.71169
977	ARHGAP9	1.71152	4.99087	29.8202	4.74e-08	4.83e-06	1.71152
15495	PCDHGC3	-1.71138	4.99055	24.6897	6.73e-07	3.83e-05	1.71138
21110	TMSB4Y	1.7095	0.691608	8.26964	0.00403135	0.0267745	1.7095
2479	C6orf223	1.70868	1.37791	8.25819	0.00405685	0.0268949	1.70868
13689	MT1X	-1.70746	5.53978	11.7091	0.000621952	0.0070661	1.70746
9740	LGALS2	1.70636	2.23988	16.2641	5.51e-05	0.00113351	1.70636
3132	CD180	1.70559	3.34583	22.1663	2.5e-06	0.000107423	1.70559
3174	CD3G	1.704	2.58564	17.3034	3.19e-05	0.000753349	1.704
4105	CREB5	-1.70202	3.58839	17.1534	3.45e-05	0.000799649	1.70202
6535	FLJ23867	-1.70068	5.66324	16.9994	3.74e-05	0.000843054	1.70068
15988	PLCD3	-1.6996	5.47252	24.0069	9.6e-07	5.1e-05	1.6996
20814	TMC7	-1.69783	2.82591	20.7283	5.29e-06	0.000185758	1.69783
9352	KLHL31	-1.69752	1.65875	12.8854	0.000331147	0.00444122	1.69752
9602	LAMA3	-1.69596	8.78659	10.1455	0.00144658	0.0128237	1.69596
14730	OLR1	1.69532	3.4099	11.2511	0.000795737	0.00845362	1.69532
2067	C19orf21	-1.69317	3.68793	6.73506	0.00945361	0.0498883	1.69317
11518	LY6D	-1.69115	8.99783	7.00704	0.00811897	0.0449777	1.69115
22399	WNT10B	1.69114	1.58549	20.2357	6.85e-06	0.000231362	1.69114
1744	BZRAP1	1.68955	3.91499	22.4543	2.15e-06	9.59e-05	1.68955
6454	FGFR4	-1.6887	2.20467	10.2639	0.00135657	0.0123556	1.6887
22553	ZBED2	-1.6869	4.6258	9.81685	0.0017292	0.0145667	1.6869
6744	FPR2	-1.68472	2.88665	9.77148	0.00177239	0.0148789	1.68472
15366	PARM1	1.68443	5.60382	13.5521	0.000232032	0.00339312	1.68443
3379	CECR1	1.68431	6.4826	20.7816	5.15e-06	0.000183306	1.68431
9013	KCNJ5	1.68304	2.10299	11.278	0.000784315	0.00840239	1.68304
19092	SMTN	-1.68091	5.88541	27.8027	1.34e-07	1.07e-05	1.68091
8151	HOMER2	-1.68008	5.0631	16.0494	6.17e-05	0.00123976	1.68008
14621	NUP210	1.6778	6.28066	37.867	7.57e-10	1.94e-07	1.6778
8057	HLA-DQA2	1.67313	5.09415	11.4611	0.000710675	0.00775354	1.67313
6781	FSCN1	-1.67271	8.50655	17.5918	2.74e-05	0.000669013	1.67271
21940	ULBP3	-1.67254	1.40061	12.078	0.0005102	0.00611175	1.67254
19800	SPON2	-1.67247	5.61698	24.7921	6.39e-07	3.75e-05	1.67247
15993	PLCH1	-1.67114	1.56681	6.79456	0.00914359	0.0488183	1.67114
3272	CDH23	1.67105	3.0767	15.6545	7.6e-05	0.00145593	1.67105
3477	CETP	1.67072	1.01258	15.8548	6.84e-05	0.00133533	1.67072
21139	TNFRSF12A	-1.66998	5.6681	25.0615	5.55e-07	3.34e-05	1.66998
20752	TJP3	1.66678	3.89142	9.12982	0.00251476	0.019245	1.66678
7424	GPR137C	1.6639	1.36132	21.1606	4.22e-06	0.000158674	1.6639
12032	MGAT3	1.66029	3.75609	16.2861	5.45e-05	0.00112494	1.66029
7027	GCET2	1.65999	3.26618	33.0165	9.14e-09	1.32e-06	1.65999
18260	SEMA3C	-1.65835	7.0304	11.9466	0.000547467	0.00642154	1.65835
22607	ZC3H12D	1.65794	3.04545	25.4821	4.47e-07	2.79e-05	1.65794
3275	CDH3	-1.657	8.51141	15.2313	9.51e-05	0.00172087	1.657
3587	CHRM3	-1.6548	2.3941	13.4757	0.000241671	0.00349201	1.6548
17578	RNF150	1.6547	2.50788	9.48308	0.00207376	0.0167708	1.6547
5679	ERMN	1.65235	0.789688	17.1304	3.49e-05	0.000806844	1.65235
9152	KIAA0748	1.65166	2.23374	16.4032	5.12e-05	0.00107608	1.65166
21694	TUBA4A	-1.65108	7.5562	16.9268	3.88e-05	0.000865208	1.65108
3641	CIITA	1.65042	5.28281	22.5294	2.07e-06	9.27e-05	1.65042
18129	SCIN	1.64839	3.541	11.1956	0.000819916	0.00863568	1.64839
7812	HCG22	1.64681	0.953274	7.46691	0.00628434	0.0375129	1.64681
8671	INHBB	-1.64677	3.36283	14.9659	0.00010947	0.0019095	1.64677
3195	CD72	1.64667	2.84516	13.0004	0.000311429	0.00423526	1.64667
3676	CLCA2	-1.64654	9.37955	9.54719	0.00200255	0.0163493	1.64654
21938	ULBP1	-1.64529	2.31901	9.1834	0.0024422	0.0188304	1.64529
16782	PSTPIP1	1.64505	3.56014	22.3465	2.28e-06	0.000100468	1.64505
11884	ME1	-1.64363	5.89555	16.4407	5.02e-05	0.00105956	1.64363
3368	CEACAM4	-1.64185	1.1029	9.49489	0.00206045	0.0167003	1.64185
6446	FGFBP1	-1.64133	7.85316	10.7807	0.00102565	0.0101692	1.64133
8520	IGLON5	-1.64026	1.01804	8.73464	0.00312221	0.0223904	1.64026
5378	EFNB1	-1.64022	7.19752	24.6041	7.04e-07	3.96e-05	1.64022
22360	WFDC1	-1.63859	1.57303	13.7217	0.000211995	0.00320635	1.63859
9638	LAT	1.63648	3.88319	35.4171	2.66e-09	5.31e-07	1.63648
1086	ARRDC4	-1.63501	6.06965	13.6149	0.000224398	0.00332151	1.63501
6630	FLRT2	-1.63494	5.40673	11.8339	0.000581632	0.00673053	1.63494
3209	CD96	1.63421	4.44395	16.502	4.86e-05	0.0010316	1.63421
2781	CARD10	-1.63356	5.32025	17.4667	2.92e-05	0.000709765	1.63356
11833	MCART6	1.63313	1.17438	20.9383	4.74e-06	0.000172281	1.63313
20770	TLN2	-1.63237	4.12434	17.3164	3.16e-05	0.000750655	1.63237
21198	TNS4	-1.63161	8.16747	15.1615	9.87e-05	0.00177691	1.63161
4327	CTSL2	-1.62976	6.45464	10.2521	0.00136529	0.0123967	1.62976
14081	NDRG4	-1.62946	5.19533	11.6289	0.000649332	0.00728062	1.62946
8960	KCNA3	1.62886	2.68399	11.2608	0.000791611	0.00842574	1.62886
2444	C5orf56	1.62853	1.99043	21.7916	3.04e-06	0.000121611	1.62853
18833	SLC35E4	-1.62733	2.94606	19.1766	1.19e-05	0.000354209	1.62733
13879	MYO1H	-1.62731	0.866988	7.95322	0.0048002	0.0306107	1.62731
16861	PTPN7	1.62692	4.6481	23.4245	1.3e-06	6.46e-05	1.62692
16135	PNOC	1.62471	1.06448	11.5224	0.000687631	0.0076088	1.62471
18857	SLC38A5	-1.62369	4.90374	8.02337	0.00461775	0.0297731	1.62369
3151	CD27	1.62249	3.2044	15.0893	0.00010254	0.00183027	1.62249
9394	KLRG1	1.62094	1.06463	16.0559	6.15e-05	0.00123721	1.62094
22930	ZNF365	-1.62069	3.21948	8.50407	0.00354353	0.024472	1.62069
20692	THSD1	-1.61913	4.0565	21.0076	4.57e-06	0.000167415	1.61913
22216	VSIG10L	-1.61808	5.70465	8.13702	0.00433705	0.0283397	1.61808
13390	MLLT11	-1.61783	3.68605	10.6087	0.00112554	0.0108576	1.61783
615	AMH	1.6178	1.35721	12.2829	0.00045712	0.00563755	1.6178
8771	IRF4	1.61584	5.0333	17.1344	3.48e-05	0.000806398	1.61584
11560	LYVE1	-1.61523	3.79332	7.3253	0.00679908	0.0395639	1.61523
17300	RDH16	-1.61495	2.50056	7.76267	0.00533371	0.0332273	1.61495
19941	SSTR2	1.61458	1.25561	13.8568	0.00019728	0.00303419	1.61458
3203	CD84	1.61355	5.46719	14.7828	0.000120633	0.0020459	1.61355
7513	GPSM1	-1.6119	4.14944	14.8243	0.000118008	0.00201972	1.6119
1189	ATF5	1.61114	5.35077	31.4573	2.04e-08	2.5e-06	1.61114
22281	WDFY4	1.60916	4.49243	16.6454	4.51e-05	0.000973735	1.60916
16538	PRKCB	1.60655	4.60348	17.8597	2.38e-05	0.000619605	1.60655
10945	LOC399815	1.60653	0.707883	12.865	0.000334792	0.00447268	1.60653
9385	KLRB1	1.60608	2.59508	11.9653	0.000542003	0.00637925	1.60608
11650	MAMDC4	1.60366	3.51025	34.3229	4.67e-09	7.9e-07	1.60366
4465	CYP26B1	-1.60328	4.50755	16.8226	4.1e-05	0.000904362	1.60328
10738	LOC283710	1.60256	1.7217	9.80497	0.00174041	0.0146442	1.60256
15386	PARVG	1.6024	4.82401	19.4958	1.01e-05	0.000309155	1.6024
15938	PKNOX2	-1.60041	0.828285	7.4245	0.00643418	0.0382037	1.60041
11530	LY86	1.60034	2.6756	11.9462	0.000547584	0.00642154	1.60034
8883	JAK3	1.59759	5.24458	33.973	5.59e-09	8.85e-07	1.59759
6086	FAM43A	-1.59706	5.74063	12.6332	0.000378952	0.00488447	1.59706
4489	CYP39A1	-1.59649	2.85996	13.6827	0.000216434	0.00325344	1.59649
16443	PRAM1	1.59564	1.59917	13.623	0.000223432	0.00331731	1.59564
20255	SYT7	-1.59553	4.61707	8.27268	0.0040246	0.0267419	1.59553
4509	CYP4X1	1.59545	4.72674	9.34337	0.00223793	0.0177053	1.59545
4373	CXCL13	1.59518	6.02162	9.46422	0.00209519	0.0168692	1.59518
8051	HLA-DOA	1.59369	5.69694	16.328	5.33e-05	0.00110556	1.59369
16357	PPP1R14A	-1.59063	1.14342	13.3699	0.000255699	0.00363739	1.59063
3140	CD200	1.59044	4.14724	17.6374	2.67e-05	0.000658845	1.59044
5215	DUSP14	-1.59043	5.8718	24.6904	6.73e-07	3.83e-05	1.59043
8775	IRF8	1.59008	5.3419	17.4335	2.98e-05	0.000716936	1.59008
13435	MMP9	1.58784	7.40023	11.057	0.000883518	0.00912008	1.58784
13941	NACAD	-1.58485	1.47093	7.92924	0.00486421	0.0309512	1.58485
15230	OXER1	1.58353	0.69704	14.4361	0.000144993	0.00236987	1.58353
7099	GGA2	1.58302	7.14906	61.1163	5.38e-15	1.26e-11	1.58302
868	APOBEC3G	1.58147	4.70099	31.6203	1.87e-08	2.37e-06	1.58147
20908	TMEM163	1.58056	1.97265	13.4983	0.000238779	0.00345364	1.58056
21987	UPP1	-1.58019	6.64862	10.3988	0.00126094	0.0117578	1.58019
8649	IMPA2	-1.57963	6.40897	15.1656	9.85e-05	0.00177519	1.57963
13420	MMP17	-1.57914	2.37534	13.9364	0.000189105	0.00293324	1.57914
8399	ICOSLG	1.57812	4.35518	20.7578	5.21e-06	0.000184701	1.57812
20614	TFEC	1.57792	4.02962	13.9038	0.000192407	0.00298129	1.57792
18128	SCIMP	1.5771	1.43986	9.15783	0.00247655	0.0190055	1.5771
8541	IKZF1	1.57626	5.37353	21.2436	4.04e-06	0.000154618	1.57626
838	APCDD1	-1.57573	6.23946	22.7146	1.88e-06	8.66e-05	1.57573
1524	BEAN1	-1.57503	0.988569	8.54738	0.0034602	0.0240104	1.57503
8841	ITGB7	1.57381	4.50052	33.386	7.56e-09	1.12e-06	1.57381
267	ADAM28	1.57266	4.62275	19.6638	9.23e-06	0.000289207	1.57266
1305	ATP8A1	1.56796	4.09127	15.884	6.73e-05	0.00132194	1.56796
15943	PLA1A	1.56641	1.96846	10.3652	0.00128411	0.0119279	1.56641
4042	CPEB1	1.56574	1.72233	7.63313	0.00573059	0.0349084	1.56574
21895	UCP2	1.56499	5.58949	25.2004	5.17e-07	3.14e-05	1.56499
8828	ITGAM	1.56489	4.68383	14.5175	0.000138867	0.00229563	1.56489
19579	SNX20	1.56105	2.96094	17.8	2.45e-05	0.000629223	1.56105
20781	TLR9	1.55682	0.993028	17.961	2.25e-05	0.000593873	1.55682
11870	MDFI	-1.55368	5.34127	22.429	2.18e-06	9.68e-05	1.55368
19105	SNAI2	-1.55212	6.10769	27.9086	1.27e-07	1.02e-05	1.55212
7600	GSDMC	-1.55201	6.15034	10.0512	0.0015225	0.013239	1.55201
12021	MFSD4	1.55177	4.02449	8.54828	0.0034585	0.02401	1.55177
6505	FKBP9L	-1.55159	1.15843	13.0407	0.000304786	0.00417219	1.55159
14039	NCF1C	1.55003	1.74278	19.3869	1.07e-05	0.000324552	1.55003
3906	COL13A1	-1.54929	2.80513	13.4034	0.00025117	0.00358053	1.54929
18014	SAMD5	-1.54643	3.15993	7.92604	0.00487282	0.0309745	1.54643
8530	IGSF6	1.54626	3.6772	15.97	6.44e-05	0.00128397	1.54626
1486	BCL2	1.54516	4.8285	20.0954	7.37e-06	0.000244991	1.54516
7915	HEYL	-1.54359	3.67765	15.396	8.72e-05	0.00160513	1.54359
8553	IL12RB1	1.54352	2.91394	19.6275	9.41e-06	0.000293451	1.54352
10240	LOC100233209	1.54224	2.21332	21.5081	3.52e-06	0.000138184	1.54224
8295	HSH2D	1.54059	4.37688	28.02	1.2e-07	9.82e-06	1.54059
16505	PRF1	1.5384	3.84119	17.6919	2.6e-05	0.000645996	1.5384
8985	KCNG3	1.53794	0.716683	6.79266	0.00915337	0.0488526	1.53794
20054	STK32B	-1.53768	1.86793	7.47279	0.00626385	0.0374366	1.53768
16364	PPP1R16B	1.53738	5.00085	19.2116	1.17e-05	0.000349208	1.53738
11877	MDK	1.53625	6.26196	21.4145	3.7e-06	0.000142928	1.53625
16256	POU2AF1	1.53445	5.18495	13.4457	0.000245562	0.0035357	1.53445
5034	DNAJC6	-1.53247	1.93104	10.2674	0.00135404	0.0123556	1.53247
16807	PTGDS	1.53239	5.61593	7.2083	0.00725672	0.0416283	1.53239
7520	GPX3	-1.53174	7.1472	8.48673	0.00357746	0.0246479	1.53174
22140	VEGFC	-1.53123	4.1681	10.1234	0.00146403	0.0128884	1.53123
9176	KIAA1211	1.53098	1.86269	17.3295	3.14e-05	0.000747947	1.53098
16855	PTPN22	1.53091	4.12053	18.2617	1.93e-05	0.000525171	1.53091
20488	TCF7	1.53075	4.27281	24.8597	6.17e-07	3.65e-05	1.53075
21317	TRAF3IP3	1.52902	4.40601	25.5753	4.25e-07	2.68e-05	1.52902
16258	POU2F2	1.52689	3.89311	26.7897	2.27e-07	1.57e-05	1.52689
19852	SQLE	-1.52568	7.6134	15.9452	6.52e-05	0.00129386	1.52568
10716	LOC283174	1.52427	1.52114	9.08071	0.00258319	0.0196164	1.52427
14248	NID1	-1.52385	6.90309	17.0203	3.7e-05	0.000836429	1.52385
3330	CDKN2C	1.52324	5.01762	25.2729	4.98e-07	3.06e-05	1.52324
8821	ITGA6	-1.5221	9.70782	13.3192	0.000262707	0.00370768	1.5221
21311	TRAF1	1.52154	5.02785	41.9409	9.41e-11	4.42e-08	1.52154
20897	TMEM150C	1.51871	3.2533	12.2997	0.000453037	0.00560618	1.51871
7830	HCST	1.51846	2.86206	15.0783	0.000103144	0.00183298	1.51846
9748	LGALS9	1.51722	5.71147	20.8797	4.89e-06	0.000176316	1.51722
17544	RND2	-1.51704	0.811525	7.02923	0.00801898	0.0446128	1.51704
8426	IFFO2	-1.51673	7.96894	13.7007	0.000214375	0.00323562	1.51673
453	AHRR	-1.51581	2.86685	9.20062	0.00241933	0.0186974	1.51581
1567	BIRC3	1.51557	7.05169	22.9221	1.69e-06	7.93e-05	1.51557
4444	CYFIP2	1.5152	4.69637	22.6965	1.9e-06	8.72e-05	1.5152
6179	FAM83A	-1.51475	7.6461	7.5931	0.00585922	0.0354547	1.51475
15463	PCDHB16	-1.51432	1.72411	10.5553	0.00115858	0.0110802	1.51432
18622	SLC12A2	-1.5139	5.86028	13.5964	0.000226614	0.00334073	1.5139
8071	HLA-J	1.51378	1.50867	12.0092	0.000529393	0.006279	1.51378
13978	NAPSB	1.51205	3.75634	10.9559	0.000933072	0.00948063	1.51205
7299	GNLY	1.51169	4.05796	13.5445	0.000232976	0.0034035	1.51169
866	APOBEC3D	1.50883	3.15573	24.6195	6.98e-07	3.95e-05	1.50883
22117	VAV1	1.50867	4.49076	25.7519	3.88e-07	2.47e-05	1.50867
9670	LCK	1.50755	4.67138	20.1108	7.31e-06	0.000243608	1.50755
5530	EML1	-1.50589	4.69099	17.6519	2.65e-05	0.000657028	1.50589
17601	RNF207	1.50578	4.23219	27.9274	1.26e-07	1.02e-05	1.50578
1755	C10orf114	-1.5055	0.876633	10.3975	0.00126189	0.0117591	1.5055
3182	CD5	1.5051	3.6384	15.5541	8.02e-05	0.00151663	1.5051
8687	INPP5D	1.50503	5.61544	23.2481	1.42e-06	6.94e-05	1.50503
9251	KIF26A	-1.50483	2.65896	12.8463	0.000338153	0.00450613	1.50483
6956	GALNTL2	-1.50421	3.59375	7.55958	0.00596919	0.0360247	1.50421
16993	RAB26	1.50346	1.8533	10.6757	0.00108555	0.0105901	1.50346
8264	HSD11B2	-1.50158	3.49102	7.42622	0.00642803	0.0381984	1.50158
3202	CD83	1.5012	4.93652	24.056	9.36e-07	4.99e-05	1.5012
221	ACTN1	-1.4988	8.40661	21.8852	2.89e-06	0.000117436	1.4988
591	ALPK2	1.49871	2.71659	14.5138	0.000139135	0.00229563	1.49871
1842	C11orf93	1.49819	1.96276	13.669	0.00021802	0.00327031	1.49819
9397	KMO	1.49489	1.99607	16.6743	4.44e-05	0.000960405	1.49489
8835	ITGB2	1.49472	7.08959	15.144	9.96e-05	0.00178681	1.49472
20184	SV2B	1.49367	2.1992	9.72838	0.00181444	0.0151968	1.49367
2782	CARD11	1.49068	4.17263	23.5613	1.21e-06	6.09e-05	1.49068
6731	FOXP3	1.49027	3.09335	20.4834	6.01e-06	0.000208095	1.49027
9188	KIAA1407	1.49005	3.43468	27.2216	1.81e-07	1.34e-05	1.49005
4383	CXCR2	-1.48953	3.7459	7.03934	0.00797382	0.0444523	1.48953
9327	KLHDC7B	1.48763	3.49658	9.45511	0.00210561	0.0169438	1.48763
3162	CD300LF	1.48617	2.66564	11.2675	0.000788759	0.00842249	1.48617
6851	FZD3	-1.48454	3.36673	17.7788	2.48e-05	0.000632203	1.48454
7317	GOLGA2P5	1.48353	2.94693	23.5606	1.21e-06	6.09e-05	1.48353
3102	CCR7	1.48326	3.67513	14.3089	0.00015513	0.00250496	1.48326
5075	DOCK2	1.48215	5.52807	19.6969	9.07e-06	0.000287334	1.48215
17487	RIMS2	1.48132	2.39104	11.2612	0.00079143	0.00842574	1.48132
9259	KIF3C	-1.48071	4.3372	18.0762	2.12e-05	0.000567197	1.48071
1428	BAIAP2L2	-1.47921	2.56027	11.4533	0.000713673	0.00778042	1.47921
18608	SLAMF7	1.47902	6.24635	14.7768	0.000121016	0.0020459	1.47902
16010	PLEK2	-1.47814	5.62336	13.2432	0.000273572	0.00382396	1.47814
6183	FAM83E	1.47667	3.43027	9.15776	0.00247666	0.0190055	1.47667
16865	PTPRC	1.47533	7.41605	17.6416	2.67e-05	0.000658845	1.47533
6185	FAM83G	-1.47357	5.80451	13.7657	0.000207088	0.00314847	1.47357
6870	GAB3	1.47278	3.47552	18.5386	1.67e-05	0.00046547	1.47278
10354	LOC100505549	1.47239	1.14664	23.7454	1.1e-06	5.68e-05	1.47239
3312	CDK6	-1.47163	6.55463	21.1364	4.28e-06	0.00015974	1.47163
7446	GPR171	1.47145	2.82214	9.39625	0.00217429	0.0173242	1.47145
17488	RIMS3	-1.47141	4.47582	9.21691	0.0023979	0.0186269	1.47141
9724	LEPREL1	-1.4707	7.04898	6.9672	0.00830171	0.0456625	1.4707
4297	CTLA4	1.46985	3.85338	13.5353	0.00023412	0.00341338	1.46985
18153	SCNN1D	-1.46954	3.73491	10.8527	0.000986543	0.00988239	1.46954
1187	ATF3	1.46842	6.89224	9.88747	0.00166408	0.0141243	1.46842
14038	NCF1B	1.46763	1.80489	17.6326	2.68e-05	0.000658845	1.46763
8398	ICOS	1.46587	3.39447	14.5133	0.000139172	0.00229563	1.46587
4236	CST7	1.4657	3.32147	17.2484	3.28e-05	0.000768	1.4657
19084	SMPD3	-1.46527	4.08848	6.81642	0.00903234	0.0484229	1.46527
833	APBB1IP	1.46467	4.55642	15.2788	9.28e-05	0.00168776	1.46467
3656	CITED4	-1.46355	4.33023	17.0285	3.68e-05	0.000834092	1.46355
32	AATK	-1.46306	2.38257	9.01079	0.00268391	0.020119	1.46306
5161	DSC2	-1.46017	9.48248	8.3122	0.00393796	0.0263286	1.46017
795	AOAH	1.4599	4.46777	10.9895	0.000916312	0.00936567	1.4599
16081	PLXNA4	-1.45989	1.81784	8.11918	0.00437995	0.0285943	1.45989
14045	NCKAP1L	1.45897	5.58997	15.8148	6.99e-05	0.0013602	1.45897
10977	LOC401109	1.4584	0.785937	10.9852	0.000918444	0.00936774	1.4584
20778	TLR7	1.45837	3.17494	11.6334	0.000647783	0.00727445	1.45837
22098	VAMP1	1.45778	4.37869	28.5089	9.33e-08	8.09e-06	1.45778
6407	FEZ1	-1.45423	4.19518	17.3533	3.1e-05	0.000739835	1.45423
15984	PLCB2	1.45359	5.33988	17.9479	2.27e-05	0.00059582	1.45359
8043	HK3	1.45352	3.60124	9.47163	0.00208674	0.0168291	1.45352
3192	CD69	1.45297	4.71024	12.3557	0.000439641	0.00547297	1.45297
947	ARHGAP15	1.4516	3.60087	15.6511	7.62e-05	0.00145593	1.4516
3263	CDH13	-1.45126	5.78129	13.6314	0.00022243	0.00331257	1.45126
3461	CERS3	-1.45113	6.56284	8.91056	0.00283527	0.0210156	1.45113
8052	HLA-DOB	1.44668	3.65471	16.8294	4.09e-05	0.000902495	1.44668
1722	BTK	1.44617	4.2092	18.3147	1.87e-05	0.000512657	1.44617
7058	GDF15	1.44588	2.59052	6.76367	0.00930322	0.049339	1.44588
15941	PKP3	-1.44501	7.77713	15.1666	9.84e-05	0.00177519	1.44501
5599	EPB41L4B	-1.44491	4.93599	13.523	0.000235654	0.00342888	1.44491
18696	SLC22A3	-1.44277	4.44523	9.38217	0.00219106	0.01744	1.44277
2463	C6orf141	-1.4404	3.35424	7.16745	0.00742383	0.0422999	1.4404
5797	F2RL2	-1.43677	4.51157	9.25431	0.00234942	0.0183876	1.43677
15939	PKP1	-1.4363	10.4394	9.71878	0.00182395	0.0152502	1.4363
21786	UBA7	1.4362	5.99936	27.6635	1.44e-07	1.14e-05	1.4362
16877	PTPRO	1.43543	2.62804	12.777	0.000350915	0.00462122	1.43543
1444	BATF	1.43532	2.78445	17.1597	3.44e-05	0.000799542	1.43532
5781	EYA2	1.4335	4.56124	10.0431	0.00152919	0.0132734	1.4335
8050	HLA-DMB	1.43328	6.20162	15.4239	8.59e-05	0.00159492	1.43328
10077	LOC100129269	-1.43195	4.44181	10.011	0.00155607	0.0134634	1.43195
9642	LAX1	1.43155	3.96636	10.6221	0.00111741	0.0108212	1.43155
17315	REEP6	-1.43067	2.32669	12.5606	0.000393972	0.0050203	1.43067
8850	ITK	1.42919	4.42813	11.0686	0.000878032	0.00907883	1.42919
3193	CD7	1.42579	3.33643	17.2779	3.23e-05	0.000760326	1.42579
16582	PRODH	1.42516	4.83022	10.327	0.001311	0.0120853	1.42516
5288	EAF2	1.4251	3.0133	23.9855	9.71e-07	5.14e-05	1.4251
5379	EFNB2	-1.42395	6.63152	16.8646	4.01e-05	0.000888592	1.42395
1564	BIN2	1.42264	4.7686	17.4435	2.96e-05	0.000714918	1.42264
6403	FERMT3	1.42229	5.02236	20.5568	5.79e-06	0.000201225	1.42229
9588	L3MBTL4	1.42159	2.76033	11.1438	0.00084314	0.0088031	1.42159
17138	RARB	1.42131	3.49072	15.0791	0.000103098	0.00183298	1.42131
17082	RAD9B	1.42128	0.581044	10.3758	0.00127675	0.0118776	1.42128
5081	DOCK8	1.42067	5.83016	21.9474	2.8e-06	0.00011465	1.42067
3101	CCR6	1.41935	2.99657	16.9338	3.87e-05	0.000864669	1.41935
5085	DOK2	1.4193	3.87091	12.937	0.000322147	0.00434048	1.4193
20030	STC1	-1.41884	5.20342	9.15283	0.00248334	0.0190375	1.41884
22558	ZBP1	1.41709	3.77131	13.1087	0.000293927	0.00403492	1.41709
8065	HLA-DRB6	1.41523	5.04643	12.1582	0.000488721	0.00594175	1.41523
12076	MIAT	1.41476	6.23722	14.3037	0.000155558	0.00250631	1.41476
733	ANKRD44	1.41472	4.54802	22.5672	2.03e-06	9.15e-05	1.41472
6172	FAM78A	1.41414	3.88919	18.8002	1.45e-05	0.000415356	1.41414
6174	FAM81A	1.41207	1.45046	15.0289	0.000105878	0.00185906	1.41207
22155	VILL	1.40777	3.49715	19.7712	8.73e-06	0.000278812	1.40777
21540	TSPAN18	-1.40544	4.50436	7.53076	0.00606545	0.0363466	1.40544
4330	CTSS	1.40429	7.67928	13.7773	0.000205813	0.00313892	1.40429
2429	C5orf39	1.4039	1.8021	25.0178	5.68e-07	3.39e-05	1.4039
8547	IL10RA	1.4038	5.83136	17.0362	3.67e-05	0.000833849	1.4038
20316	TAGAP	1.40337	5.04516	15.6743	7.52e-05	0.00144571	1.40337
21054	TMEM79	-1.40335	6.63206	10.8167	0.00100589	0.0100211	1.40335
22891	ZNF300	1.40309	3.70164	18.8253	1.43e-05	0.000410732	1.40309
3184	CD53	1.40225	6.44763	16.2838	5.45e-05	0.00112494	1.40225
8940	KATNAL2	1.40224	1.67192	14.8972	0.000113529	0.00196613	1.40224
5738	EVI2B	1.40147	5.75897	16.3556	5.25e-05	0.00109709	1.40147
20694	THSD4	-1.40117	5.05518	15.0527	0.000104552	0.00184135	1.40117
11545	LYPD6	1.40024	2.58505	9.49185	0.00206387	0.0167121	1.40024
18024	SAP25	1.39994	2.77857	13.2252	0.000276216	0.00385723	1.39994
5333	EDIL3	-1.39965	4.29725	7.33167	0.00677499	0.0394869	1.39965
5620	EPHB3	-1.3984	6.10889	13.5109	0.000237182	0.00344423	1.3984
6068	FAM26F	1.39419	3.54721	10.9717	0.000925125	0.0094291	1.39419
3154	CD28	1.39047	3.50831	12.7299	0.000359861	0.00470924	1.39047
4438	CYBB	1.38942	6.82379	11.9397	0.000549492	0.00643356	1.38942
5861	FAM113B	1.38854	3.33957	21.8382	2.97e-06	0.000119023	1.38854
9391	KLRD1	1.388	2.42106	10.2482	0.00136818	0.0124082	1.388
7085	GFI1	1.38422	2.86441	11.9206	0.000555154	0.00648943	1.38422
20075	STON2	-1.3841	6.87234	18.5276	1.67e-05	0.000467265	1.3841
21283	TPPP3	-1.38386	5.49591	8.38226	0.003789	0.0256802	1.38386
21150	TNFRSF4	1.3759	2.23115	14.1991	0.000164452	0.00262061	1.3759
1309	ATP8B3	-1.37537	2.22066	8.05788	0.00453061	0.0293673	1.37537
4945	DLX4	-1.37516	2.08037	7.71619	0.00547277	0.0338331	1.37516
13675	MSX1	-1.37425	1.91494	9.35053	0.00222921	0.0176555	1.37425
15721	PGBD5	-1.37408	4.45443	8.92568	0.00281188	0.0208635	1.37408
17457	RHOH	1.37375	3.82862	18.7494	1.49e-05	0.000424061	1.37375
5073	DOCK10	1.37283	5.32217	19.2579	1.14e-05	0.000343233	1.37283
3935	COL5A3	-1.37282	6.34528	11.31	0.000770903	0.00830488	1.37282
18355	SERPINE2	-1.37129	6.92079	9.3457	0.0022351	0.0176925	1.37129
2512	C7orf46	1.37111	2.29404	12.4863	0.000409953	0.00518371	1.37111
21160	TNFSF14	1.3707	2.14574	12.6643	0.000372703	0.00483762	1.3707
7176	GKAP1	1.37049	1.71767	13.437	0.000246709	0.00354188	1.37049
22255	WAS	1.37013	4.24497	17.7695	2.49e-05	0.000632203	1.37013
11861	MCOLN2	1.36852	3.16123	19.0949	1.24e-05	0.000367462	1.36852
18540	SIGIRR	1.36826	4.25371	24.759	6.5e-07	3.78e-05	1.36826
2265	C21orf58	1.36728	3.04479	18.1913	2e-05	0.000538867	1.36728
5631	EPN3	-1.36678	5.94384	7.69309	0.00554327	0.0341964	1.36678
494	AKAP6	-1.36593	2.94134	8.66551	0.0032429	0.0229508	1.36593
14259	NIPAL1	-1.36523	3.81253	7.74427	0.00538832	0.0334605	1.36523
11471	LSAMP	1.36514	4.17855	8.98741	0.00271846	0.0203256	1.36514
1611	BNC1	-1.36412	7.06707	12.3846	0.000432878	0.00540726	1.36412
20174	SUSD3	1.36369	2.18457	16.4217	5.07e-05	0.0010685	1.36369
15209	OTUB2	-1.36267	3.74819	7.75466	0.0053574	0.0333322	1.36267
504	AKNA	1.36235	5.98364	23.7386	1.1e-06	5.68e-05	1.36235
15342	PAPPA	-1.36159	4.28864	10.3318	0.00130759	0.0120615	1.36159
14403	NOXO1	1.36117	1.46436	12.7628	0.000353577	0.00464361	1.36117
18439	SGK223	-1.36053	5.38611	8.81342	0.00299023	0.0217329	1.36053
17927	RUFY4	1.35989	2.04747	7.13542	0.00755761	0.042715	1.35989
8682	INPP1	1.35881	5.99709	27.5828	1.51e-07	1.18e-05	1.35881
1212	ATHL1	1.35825	6.36658	19.9408	7.99e-06	0.000258535	1.35825
16938	PYGL	-1.35742	7.54441	10.2333	0.00137925	0.0124543	1.35742
16581	PROCR	-1.35673	4.66617	10.1727	0.00142535	0.0126974	1.35673
22904	ZNF323	-1.35607	4.0072	11.8504	0.000576495	0.00668523	1.35607
427	AGPAT9	-1.35568	3.96302	8.68559	0.00320736	0.0228149	1.35568
13916	N4BP2L1	1.35539	3.98362	18.0642	2.14e-05	0.000568686	1.35539
3146	CD226	1.35514	2.19554	11.3273	0.00076376	0.00823403	1.35514
15493	PCDHGB7	-1.35446	2.2297	7.16269	0.00744356	0.0423663	1.35446
18793	SLC2A5	1.35445	3.36312	11.0325	0.000895294	0.00920032	1.35445
18236	SEC61G	-1.35355	6.4511	11.6306	0.000648767	0.00727989	1.35355
13659	MSMO1	-1.35285	6.67632	15.0383	0.000105352	0.0018532	1.35285
7499	GPR97	-1.35263	2.32216	7.16539	0.00743235	0.0423191	1.35263
19829	SPRY4	-1.35169	4.84713	22.2235	2.43e-06	0.000105198	1.35169
22258	WASF3	-1.35129	3.18432	12.4354	0.000421264	0.00530132	1.35129
18249	SELL	1.3507	5.48019	13.1149	0.000292949	0.00402909	1.3507
9626	LAPTM5	1.35038	8.07367	14.4788	0.000141743	0.00233111	1.35038
11447	LRRC8E	-1.34999	4.75107	14.8407	0.000116984	0.00200455	1.34999
9962	LINGO1	-1.34939	1.70882	9.27547	0.00232244	0.0182327	1.34939
15666	PERP	-1.34935	11.3205	9.20965	0.00240743	0.0186704	1.34935
2564	C8orf80	1.3478	2.29996	10.3406	0.00130139	0.0120279	1.3478
11889	MECOM	1.34702	4.94813	17.8835	2.35e-05	0.000612997	1.34702
7529	GRAMD2	-1.34593	2.25529	12.9481	0.00032024	0.0043228	1.34593
6812	FUCA1	1.34546	6.13976	20.0421	7.58e-06	0.000249632	1.34546
1702	BTBD11	-1.3451	5.00974	8.74324	0.00310752	0.0223511	1.3451
8560	IL16	1.34496	5.5776	21.984	2.75e-06	0.00011465	1.34496
8997	KCNIP3	-1.34325	1.8636	8.38692	0.0037793	0.0256623	1.34325
9246	KIF21B	1.34246	4.16682	23.7416	1.1e-06	5.68e-05	1.34246
11229	LOC728743	1.34167	3.16309	22.1912	2.47e-06	0.000106354	1.34167
3196	CD74	1.34041	10.864	11.0434	0.000890029	0.00917429	1.34041
19925	SSFA2	-1.33854	7.91686	25.5977	4.21e-07	2.66e-05	1.33854
5741	EVL	1.33809	6.10785	34.9312	3.42e-09	6.38e-07	1.33809
5985	FAM184A	1.33761	1.83176	11.5001	0.000695938	0.00765007	1.33761
11098	LOC643733	1.33712	1.39419	10.8273	0.00100013	0.00997734	1.33712
18760	SLC26A10	-1.33645	1.70559	6.93058	0.00847343	0.0461884	1.33645
1194	ATF7IP2	1.33484	3.26674	22.5251	2.07e-06	9.27e-05	1.33484
13873	MYO1B	-1.33204	7.99834	14.5564	0.000136025	0.00226423	1.33204
726	ANKRD36B	1.33148	2.83412	24.7165	6.64e-07	3.83e-05	1.33148
8104	HMHA1	1.33133	5.71317	26.7791	2.28e-07	1.57e-05	1.33133
9790	LILRB1	1.32828	3.75374	14.0692	0.000176203	0.00276254	1.32828
619	AMIGO2	-1.32619	5.09762	7.80263	0.00521702	0.032598	1.32619
11326	LPHN1	-1.32588	4.99765	15.53	8.12e-05	0.00153014	1.32588
6488	FJX1	-1.32587	4.06774	15.7427	7.26e-05	0.00140179	1.32587
5974	FAM179A	1.3234	1.09946	9.5377	0.00201294	0.0164249	1.3234
17264	RBP5	1.32305	2.51983	15.472	8.37e-05	0.00156762	1.32305
18550	SIGLEC7	1.32137	1.74472	9.62491	0.00191955	0.0158046	1.32137
17008	RAB38	-1.32134	5.80993	9.8805	0.0016704	0.0141697	1.32134
18538	SIDT1	1.32039	3.23731	14.3186	0.000154329	0.00249488	1.32039
10371	LOC100505696	1.32014	3.27169	22.0476	2.66e-06	0.000112289	1.32014
21130	TNFAIP8L2	1.31823	2.31042	12.8636	0.000335028	0.00447268	1.31823
16653	PRRG1	-1.31784	3.80603	14.7299	0.000124061	0.00208908	1.31784
18404	SFN	-1.31772	10.3786	8.11815	0.00438243	0.0285977	1.31772
3793	CLTB	-1.31642	7.31017	14.2626	0.000158996	0.00255888	1.31642
10205	LOC100133445	1.31602	1.25774	13.4553	0.00024431	0.00352664	1.31602
15964	PLA2G7	1.31501	4.58006	11.374	0.000744799	0.00806542	1.31501
7615	GSTA4	-1.31433	5.52524	10.1805	0.00141937	0.0126673	1.31433
14037	NCF1	1.31204	2.65378	15.7964	7.05e-05	0.00136799	1.31204
957	ARHGAP25	1.31117	4.8685	19.9014	8.15e-06	0.00026334	1.31117
384	AFAP1L1	-1.30722	4.68816	14.7291	0.000124113	0.00208908	1.30722
18957	SLC7A7	1.3072	4.85063	13.9889	0.000183894	0.00286641	1.3072
18459	SH2D1B	1.30578	0.915035	7.14471	0.00751856	0.0425769	1.30578
3175	CD4	1.30568	6.31863	12.3868	0.00043239	0.0054058	1.30568
18913	SLC5A10	-1.30547	3.73627	10.9855	0.000918281	0.00936774	1.30547
8395	ICAM5	1.30489	2.89151	7.00849	0.00811242	0.0449777	1.30489
9418	KREMEN2	1.30345	3.87241	6.82234	0.00900243	0.0483126	1.30345
9006	KCNJ15	-1.30255	5.03842	12.6289	0.000379824	0.00489136	1.30255
10127	LOC100130691	1.29995	3.26968	11.0191	0.000901759	0.00924939	1.29995
21258	TPBG	-1.2995	6.59063	21.8436	2.96e-06	0.000119017	1.2995
4525	CYTIP	1.29947	5.2504	13.7676	0.000206869	0.00314843	1.29947
10390	LOC100505839	-1.29945	3.5007	6.9491	0.00838613	0.0459995	1.29945
3013	CCDC86	-1.29789	4.8859	24.9576	5.86e-07	3.48e-05	1.29789
23198	ZNF717	1.2976	1.11592	10.5296	0.00117477	0.011198	1.2976
16884	PTPRZ1	-1.29689	6.84125	9.23294	0.002377	0.0185187	1.29689
2417	C5	1.29541	3.28764	20.0563	7.52e-06	0.000248354	1.29541
6685	FOSL1	-1.29529	5.77868	7.21322	0.00723684	0.0415748	1.29529
3363	CEACAM19	-1.29385	4.34698	8.80179	0.00300935	0.0218392	1.29385
18782	SLC29A4	-1.2928	1.50263	6.88869	0.00867431	0.046967	1.2928
9639	LAT2	1.29247	4.0584	22.8889	1.72e-06	7.99e-05	1.29247
15179	OSCAR	1.28972	2.52732	9.41335	0.00215412	0.0172294	1.28972
15394	PATL2	1.28926	2.03057	13.797	0.000203663	0.00311591	1.28926
8049	HLA-DMA	1.28791	6.26722	13.8918	0.00019364	0.00299643	1.28791
3057	CCL4	1.28661	3.85522	13.1366	0.000289579	0.00400366	1.28661
9202	KIAA1609	-1.28642	5.81036	18.3973	1.79e-05	0.000495577	1.28642
13886	MYO7A	1.2856	4.17967	13.3417	0.000259566	0.00367761	1.2856
6500	FKBP5	-1.2848	7.81278	8.07109	0.00449772	0.0292191	1.2848
18741	SLC25A35	1.28431	1.67288	16.5905	4.64e-05	0.000992034	1.28431
4774	DENND1C	1.28341	4.81777	28.4631	9.55e-08	8.23e-06	1.28341
16860	PTPN6	1.28217	6.00318	35.5073	2.54e-09	5.14e-07	1.28217
6417	FGD2	1.28129	4.50832	12.5542	0.00039532	0.00503307	1.28129
1520	BDKRB2	-1.281	5.26521	14.4775	0.000141842	0.00233111	1.281
793	ANXA8L2	-1.28033	3.82996	9.21963	0.00239434	0.0186092	1.28033
7092	GFPT2	-1.2803	4.47653	8.89696	0.00285645	0.0211511	1.2803
18514	SHISA4	-1.27961	1.98643	8.54497	0.00346478	0.0240307	1.27961
20188	SVIP	1.27662	2.8301	10.7583	0.0010381	0.0102469	1.27662
8636	ILDR1	1.27611	3.07808	9.2606	0.00234136	0.0183437	1.27611
7775	HAS3	-1.27528	7.76077	7.37134	0.00662717	0.0389841	1.27528
9083	KDELR3	-1.27512	4.66694	12.4345	0.000421485	0.00530132	1.27512
16937	PYGB	-1.27382	7.4292	20.1106	7.31e-06	0.000243608	1.27382
6466	FHL2	-1.27195	5.82398	26.9316	2.11e-07	1.48e-05	1.27195
21155	TNFSF11	1.26981	1.19151	10.9705	0.000925754	0.0094291	1.26981
22523	YPEL1	1.26932	2.97777	15.0545	0.000104453	0.00184135	1.26932
8780	IRS1	-1.26896	5.51211	19.0615	1.27e-05	0.000370187	1.26896
3868	CNTD1	1.26755	1.45091	11.8055	0.000590557	0.00680475	1.26755
4057	CPNE5	1.26716	3.6396	13.4361	0.000246825	0.00354188	1.26716
8643	IMMP1L	1.26705	2.13213	12.9945	0.000312401	0.00424452	1.26705
20627	TGFA	-1.26588	6.76159	9.51048	0.00204301	0.0166052	1.26588
19848	SPTSSA	-1.26486	6.44163	12.1541	0.000489804	0.00594996	1.26486
13537	MRGPRX3	-1.26331	3.89941	10.0707	0.00150645	0.0131464	1.26331
15928	PKIA	1.26057	4.00316	11.1781	0.000827674	0.00868521	1.26057
15388	PASK	1.26053	4.47595	28.643	8.7e-08	7.73e-06	1.26053
9608	LAMB3	-1.26022	8.93994	6.94339	0.00841294	0.0460052	1.26022
7437	GPR153	-1.26001	5.40491	15.7327	7.3e-05	0.00140735	1.26001
4683	DDX26B	1.25849	4.68988	27.2412	1.8e-07	1.33e-05	1.25849
22692	ZFP3	1.2582	3.90052	21.9798	2.76e-06	0.00011465	1.2582
6828	FUT7	1.25752	1.072	8.49359	0.003564	0.0245946	1.25752
5070	DOC2B	1.25657	3.46866	7.86191	0.00504871	0.0318193	1.25657
15251	P2RY13	1.25626	3.62773	9.32556	0.0022598	0.0178106	1.25626
6271	FBLIM1	-1.25536	6.4509	17.1631	3.43e-05	0.000799417	1.25536
423	AGPAT4	-1.25473	4.44061	15.8173	6.98e-05	0.0013602	1.25473
21875	UBXN11	1.25416	4.25089	27.0165	2.02e-07	1.45e-05	1.25416
8826	ITGAE	1.25408	4.77562	26.9912	2.04e-07	1.46e-05	1.25408
20956	TMEM200A	1.2539	2.95753	7.89114	0.00496775	0.0314179	1.2539
9843	LINC00173	1.25345	0.80151	6.78587	0.00918821	0.0489546	1.25345
5102	DPEP2	1.25313	2.2148	8.21568	0.004153	0.0274199	1.25313
8514	IGHMBP2	-1.25219	5.35334	9.66129	0.00188191	0.01557	1.25219
9130	KIAA0226L	1.25203	3.20948	15.2426	9.45e-05	0.00171275	1.25203
8054	HLA-DPB1	1.25199	7.66188	10.6784	0.00108393	0.0105814	1.25199
20957	TMEM200B	-1.25075	2.44581	9.93731	0.00161962	0.0138845	1.25075
19087	SMPDL3B	1.24958	2.43604	8.67454	0.00322687	0.0229037	1.24958
20214	SYNC	-1.24737	1.56306	8.59037	0.00337945	0.0236712	1.24737
1726	BTN2A2	1.24602	4.58027	31.9355	1.59e-08	2.07e-06	1.24602
14041	NCF4	1.24596	4.51842	20.1276	7.24e-06	0.000243124	1.24596
18679	SLC20A2	-1.24565	6.89488	12.602	0.000385335	0.00494486	1.24565
5859	FAM111B	1.24559	5.30112	16.7675	4.23e-05	0.000921231	1.24559
18698	SLC22A4	-1.24487	1.23699	12.8378	0.000339681	0.00452235	1.24487
7515	GPSM3	1.2445	4.62591	17.8238	2.42e-05	0.000626925	1.2445
16840	PTPLA	-1.24411	2.11033	8.51996	0.00351273	0.024317	1.24411
6309	FBXO2	-1.2438	3.33947	8.07775	0.0044812	0.0291248	1.2438
3106	CCRL2	1.24251	2.34044	8.6912	0.00319749	0.0227622	1.24251
11039	LOC441666	1.24242	1.22054	7.41972	0.0064513	0.0382586	1.24242
22048	USP32P2	1.24219	1.7848	6.76604	0.00929089	0.0493155	1.24219
7510	GPRIN3	1.24135	3.51377	10.585	0.00114006	0.0109604	1.24135
19704	SPATA13	1.2402	5.14004	20.9147	4.8e-06	0.000173553	1.2402
15460	PCDHB13	-1.23923	1.37302	6.9829	0.00822921	0.0453494	1.23923
18304	2006-09-01	1.23883	5.37762	20.7872	5.13e-06	0.000183218	1.23883
21705	TUBB6	-1.23807	7.28923	15.5941	7.85e-05	0.00149066	1.23807
16575	PRNP	-1.238	8.57108	14.166	0.000167367	0.00264967	1.238
9234	KIF15	1.23691	4.31853	19.2513	1.15e-05	0.000343424	1.23691
16068	PLS3	-1.2369	8.97664	10.5395	0.00116851	0.0111529	1.2369
15168	OSBP2	-1.23552	3.72316	8.29762	0.00396971	0.0264738	1.23552
8582	IL1RAP	-1.23515	6.69179	14.5411	0.000137131	0.00227744	1.23515
1034	ARL4D	-1.23369	5.04944	11.4982	0.00069664	0.007652	1.23369
962	ARHGAP30	1.23272	5.83731	22.9682	1.65e-06	7.79e-05	1.23272
16977	RAB11FIP5	-1.23158	5.18317	28.104	1.15e-07	9.51e-06	1.23158
15874	PIM2	1.23129	6.30463	12.0071	0.000529972	0.00627946	1.23129
21634	TTLL11	-1.22748	2.61589	9.40215	0.00216731	0.0173016	1.22748
8820	ITGA5	-1.22671	7.404	9.31816	0.00226893	0.0178659	1.22671
11337	LPPR2	-1.22666	4.61087	20.2964	6.63e-06	0.00022624	1.22666
11094	LOC643650	-1.22551	2.68092	7.15293	0.00748418	0.0424813	1.22551
11284	LOC81691	1.22439	2.7338	17.7415	2.53e-05	0.000633262	1.22439
2751	CAND2	1.22189	2.15752	8.66973	0.0032354	0.02292	1.22189
16521	PRIMA1	1.22184	3.40891	6.84021	0.00891283	0.0479784	1.22184
16358	PPP1R14B	-1.22079	6.75588	14.801	0.000119473	0.00203287	1.22079
23336	ZSCAN12P1	-1.22058	1.35224	8.44896	0.00365253	0.0249996	1.22058
13213	MIR600HG	1.22036	2.76501	11.1504	0.000840118	0.00880087	1.22036
8614	IL32	1.22033	6.3709	12.0771	0.000510448	0.00611175	1.22033
388	AFF3	1.21915	2.03436	7.81518	0.00518092	0.0324366	1.21915
2852	CBS	1.21905	4.81174	7.21551	0.00722763	0.0415748	1.21905
15416	PC	-1.21769	5.51545	11.3997	0.000734563	0.00797831	1.21769
9594	LAD1	-1.21678	8.41382	10.8013	0.00101427	0.0100839	1.21678
21535	TSPAN13	-1.21645	6.16196	13.3678	0.000255976	0.00363739	1.21645
2118	C1QTNF3	1.21535	2.28775	6.72926	0.00948442	0.0499785	1.21535
8059	HLA-DQB2	1.21464	3.82366	7.69058	0.00555099	0.0342296	1.21464
18501	SHC1	-1.21408	7.71808	22.5678	2.03e-06	9.15e-05	1.21408
18642	SLC16A1	-1.21389	7.09341	10.7762	0.00102812	0.0101799	1.21389
3423	CENPW	1.21341	4.93692	19.9408	7.99e-06	0.000258535	1.21341
1977	C16orf54	1.21309	3.18487	10.3498	0.00129488	0.0119974	1.21309
17438	RHBDL1	1.21236	1.44127	8.71931	0.00314857	0.022513	1.21236
3413	CENPK	1.2121	4.07988	17.5783	2.76e-05	0.000672681	1.2121
5684	ERO1LB	1.21206	4.41108	18.5948	1.62e-05	0.000452816	1.21206
15183	OSGIN1	-1.2104	2.96536	7.78401	0.00527106	0.0328792	1.2104
17909	RTKN2	1.20851	4.40945	17.8265	2.42e-05	0.000626925	1.20851
15792	PHLDB2	-1.208	6.47536	12.6205	0.000381541	0.00490481	1.208
6643	FMNL1	1.20792	5.7878	23.5553	1.21e-06	6.09e-05	1.20792
3365	CEACAM21	1.20791	0.879517	9.20426	0.00241452	0.0186863	1.20791
19914	SRXN1	-1.20715	6.33516	13.6336	0.000222168	0.00331257	1.20715
8393	ICAM3	1.20564	4.71446	15.4151	8.63e-05	0.00159643	1.20564
11675	MAP1B	-1.20401	5.23441	7.42222	0.00644233	0.038221	1.20401
9236	KIF17	-1.20398	0.992999	6.97749	0.00825412	0.0454523	1.20398
10034	LOC100128191	1.20383	2.26229	12.2555	0.0004639	0.00570186	1.20383
8152	HOMER3	-1.20298	5.30793	17.848	2.39e-05	0.000621204	1.20298
8542	IKZF2	1.20295	5.44648	11.1117	0.00085784	0.00892417	1.20295
7599	GSDMB	1.2023	4.35341	14.8853	0.000114247	0.00196936	1.2023
1990	C16orf79	1.20194	1.09577	12.4527	0.000417383	0.00525881	1.20194
21262	TPD52L1	-1.20174	6.01696	15.4914	8.29e-05	0.00155359	1.20174
11938	MEIS1	1.2016	4.73671	14.3039	0.000155546	0.00250631	1.2016
5086	DOK3	1.20132	4.21292	19.0739	1.26e-05	0.000369276	1.20132
10308	LOC100289230	1.20094	1.273	11.0079	0.00090723	0.00929241	1.20094
20875	TMEM132B	1.1998	1.02148	7.65832	0.00565112	0.034627	1.1998
355	ADORA2A	1.19886	2.64254	14.0328	0.000179652	0.00281056	1.19886
18877	SLC3A2	-1.19874	7.87045	19.4105	1.05e-05	0.000321241	1.19874
1494	BCL2L15	1.19837	1.4218	6.93158	0.00846867	0.0461884	1.19837
17102	RALGPS1	1.1982	3.72554	16.5015	4.86e-05	0.0010316	1.1982
17657	ROBO4	-1.19784	4.16777	12.0472	0.00051869	0.00619239	1.19784
5087	DOK4	-1.19731	4.78939	18.9087	1.37e-05	0.000393942	1.19731
7532	GRAP	1.19579	2.87017	12.722	0.000361374	0.00471632	1.19579
3152	CD274	1.19563	4.87045	10.342	0.00130036	0.0120279	1.19563
16094	PMEPA1	-1.19524	6.50851	11.7387	0.000612148	0.00697648	1.19524
4974	DNAH1	1.19388	3.70941	20.2979	6.63e-06	0.00022624	1.19388
11496	LTBP1	-1.19383	7.19461	13.9893	0.000183851	0.00286641	1.19383
8917	JUP	-1.19378	10.2948	8.76335	0.00307343	0.0221388	1.19378
17414	RGS16	1.19331	4.4689	7.65504	0.00566141	0.0346534	1.19331
22932	ZNF367	1.19297	4.39097	19.0752	1.26e-05	0.000369276	1.19297
3199	CD80	1.19092	2.43936	7.04057	0.00796838	0.0444502	1.19092
12009	MFI2-AS1	1.19027	2.14019	7.22419	0.00719277	0.0414231	1.19027
11268	LOC730101	1.1898	4.11943	10.0319	0.00153849	0.0133461	1.1898
1853	C12orf34	1.18973	2.12597	10.7318	0.0010531	0.0103638	1.18973
11214	LOC728431	-1.18874	2.97987	11.5014	0.000695435	0.00765007	1.18874
5337	EDNRA	-1.18825	4.80931	9.69043	0.0018523	0.0154165	1.18825
22666	ZDHHC9	-1.18824	5.74143	28.3814	9.96e-08	8.53e-06	1.18824
14046	NCKAP5	-1.18785	3.52242	13.28	0.000268254	0.00376046	1.18785
22640	ZCWPW1	1.18782	3.07974	8.1553	0.00429354	0.0281691	1.18782
3952	COLQ	1.187	1.45199	9.75943	0.00178405	0.0149595	1.187
4775	DENND2A	-1.18619	2.40118	10.7634	0.00103529	0.0102368	1.18619
8143	HNRNPU-AS1	1.18519	4.65875	16.1419	5.88e-05	0.00119549	1.18519
21163	TNFSF4	1.18502	2.62477	8.04566	0.00456128	0.0295136	1.18502
18347	SERPINB5	-1.18384	9.21917	7.83132	0.00513485	0.0322155	1.18384
15869	PIK3R6	1.18247	2.17174	9.3296	0.00225482	0.0177906	1.18247
2914	CCDC14	1.18222	6.42241	16.0637	6.12e-05	0.00123554	1.18222
17983	S1PR4	1.18208	2.03795	7.96982	0.00475636	0.0304161	1.18208
11341	LPXN	1.18173	4.98511	13.014	0.000309172	0.00421243	1.18173
106	ABI3	1.18168	3.63991	13.273	0.00026926	0.00377094	1.18168
21939	ULBP2	-1.18148	4.09572	7.42547	0.00643071	0.0381987	1.18148
5063	DNMT3B	-1.18107	3.73315	7.66533	0.0056292	0.0345475	1.18107
52	ABCB4	1.18089	1.03423	8.13876	0.00433288	0.0283251	1.18089
4303	CTNNBIP1	-1.18074	6.56338	15.3135	9.11e-05	0.00166206	1.18074
16136	PNP	-1.18055	6.75295	11.2288	0.000805374	0.00853731	1.18055
18648	SLC16A2	-1.18013	4.26263	9.49156	0.00206419	0.0167121	1.18013
18444	SGOL1	1.17864	3.28889	15.6123	7.77e-05	0.00148052	1.17864
16924	PXDN	-1.17768	6.7275	11.693	0.000627359	0.00711643	1.17768
19799	SPON1	-1.17586	5.02797	7.22354	0.00719536	0.0414231	1.17586
9392	KLRF1	1.17523	0.612938	6.87365	0.00874758	0.0472408	1.17523
16242	PORCN	-1.17474	3.97306	14.58	0.000134336	0.00223867	1.17474
5405	EHD2	-1.17391	6.87001	18.3595	1.83e-05	0.000503603	1.17391
18773	SLC27A4	-1.17386	6.07538	12.5065	0.00040553	0.00513612	1.17386
2377	C3orf70	1.17324	3.20073	8.83506	0.00295497	0.0215764	1.17324
18253	SELPLG	1.17173	5.01086	12.8905	0.000330253	0.00443739	1.17173
15414	PBX4	1.17167	1.77429	13.5303	0.000234744	0.00341904	1.17167
3438	CEP41	-1.17075	3.51031	7.83455	0.0051257	0.032207	1.17075
13798	MXD3	1.17061	3.05431	18.5015	1.7e-05	0.000472805	1.17061
16882	PTPRU	-1.16904	4.66289	10.5314	0.00117366	0.0111947	1.16904
6237	FANCD2	1.16747	4.9522	23.379	1.33e-06	6.59e-05	1.16747
6197	FAM86HP	1.16625	0.802392	8.38313	0.00378719	0.0256802	1.16625
9685	LCP1	1.16622	8.16309	11.9412	0.000549052	0.00643356	1.16622
22278	WDFY2	-1.16371	5.29977	16.8177	4.11e-05	0.000905307	1.16371
5798	F2RL3	-1.16273	2.03836	7.36508	0.00665028	0.0390727	1.16273
17494	RINL	1.16239	3.27133	17.1015	3.54e-05	0.00081457	1.16239
1000	ARHGEF4	-1.16235	6.30081	7.18402	0.00735556	0.0419638	1.16235
4953	DMD	1.16121	4.65965	8.43671	0.00367721	0.0251213	1.16121
46	ABCA7	1.16105	5.62828	21.0375	4.5e-06	0.000165236	1.16105
16669	PRSS23	-1.16092	6.69419	10.5899	0.00113706	0.0109388	1.16092
20451	TBX6	1.16046	2.29914	8.83511	0.0029549	0.0215764	1.16046
22846	ZNF238	1.16026	4.54331	16.2537	5.54e-05	0.00113721	1.16026
6128	FAM65B	1.15997	4.35054	11.0894	0.000868224	0.0090069	1.15997
15238	P2RX1	1.15945	2.31751	9.5276	0.00202405	0.0164915	1.15945
1955	C15orf52	-1.1592	4.84533	9.33262	0.0022511	0.0177709	1.1592
8094	HMGCS1	-1.15871	7.87276	10.0551	0.00151929	0.013239	1.15871
1124	ASB2	1.15842	3.30098	11.9793	0.000537941	0.00633909	1.15842
6367	FCHO1	1.15743	2.97658	12.0212	0.000525989	0.0062488	1.15743
5548	ENAH	-1.15741	7.36377	16.2705	5.49e-05	0.00113126	1.15741
6844	FYB	1.15551	6.09249	9.2449	0.00236152	0.0184555	1.15551
5416	EID3	1.15409	1.00941	12.1301	0.000496149	0.00600699	1.15409
111	ABLIM2	-1.15399	4.15753	7.61221	0.00579744	0.0351979	1.15399
21884	UCHL3	-1.15333	5.46672	14.3186	0.000154335	0.00249488	1.15333
21236	TOX	1.15299	3.07543	9.58338	0.00196347	0.0161024	1.15299
7137	GIMAP7	1.1523	3.94805	9.37019	0.00220543	0.0175052	1.1523
3239	CDC42EP2	-1.15205	3.82377	9.37514	0.00219949	0.0174771	1.15205
16055	PLK2	-1.15136	6.93054	11.485	0.000701593	0.00768324	1.15136
20009	STARD10	-1.15099	5.73468	7.64934	0.0056793	0.0346995	1.15099
11317	LPAR3	-1.1509	4.00276	7.14972	0.00749758	0.0425077	1.1509
16343	PPM1M	1.1507	4.58533	18.2251	1.96e-05	0.000532354	1.1507
10702	LOC256021	1.15052	0.713039	6.80255	0.00910279	0.0486897	1.15052
17163	RASGRP3	1.1498	4.21367	19.012	1.3e-05	0.000376136	1.1498
3107	CCRN4L	-1.14965	3.75695	12.9659	0.000317208	0.00429381	1.14965
3633	CIB2	-1.14918	3.14932	9.14238	0.00249757	0.0191257	1.14918
8830	ITGAX	1.14871	5.88269	11.4135	0.000729108	0.00792497	1.14871
5551	ENDOD1	-1.14862	6.17672	18.6669	1.56e-05	0.000439387	1.14862
18752	SLC25A45	1.14853	2.94425	14.7248	0.000124396	0.00208977	1.14853
16647	PRR7	-1.14765	1.82687	9.41664	0.00215025	0.0172079	1.14765
8558	IL15	1.14762	3.23918	13.4417	0.000246088	0.00353827	1.14762
7294	GNGT2	1.1473	1.32622	10.3553	0.00129102	0.0119769	1.1473
3153	CD276	-1.14711	6.31877	15.3561	8.9e-05	0.00163113	1.14711
17619	RNF32	1.14654	1.6109	11.3405	0.000758332	0.00818762	1.14654
14070	NDEL1	-1.14615	6.67529	16.3604	5.24e-05	0.00109587	1.14615
10974	LOC401052	1.14525	1.10112	8.88325	0.00287799	0.0212123	1.14525
2837	CBFA2T2	1.14378	5.58255	26.7373	2.33e-07	1.59e-05	1.14378
5737	EVI2A	1.14285	4.65617	8.86421	0.00290816	0.0213387	1.14285
16384	PPP1R3E	1.14254	3.76974	24.1579	8.88e-07	4.75e-05	1.14254
8060	HLA-DRA	1.14172	10.0414	8.3031	0.00395775	0.0264183	1.14172
21319	TRAF5	1.14143	4.89726	17.7762	2.48e-05	0.000632203	1.14143
2755	CAP2	-1.14031	3.43443	7.7633	0.00533184	0.0332273	1.14031
17380	RFX5	1.13861	6.17593	34.8889	3.49e-09	6.44e-07	1.13861
16722	PSIP1	1.13753	6.24105	24.3452	8.05e-07	4.41e-05	1.13753
399	AGAP2	1.13609	3.19642	11.7947	0.000593981	0.0068282	1.13609
13480	MORN4	-1.13605	1.83082	11.2743	0.000785857	0.00840382	1.13605
17855	RRAS2	-1.13559	5.3717	18.0396	2.16e-05	0.000575038	1.13559
834	APBB2	-1.13545	5.67631	18.4099	1.78e-05	0.000493254	1.13545
1530	BEND5	1.13529	0.883162	7.20915	0.00725329	0.041625	1.13529
15854	PIK3AP1	1.13528	5.41064	11.1533	0.000838827	0.0087959	1.13528
20777	TLR6	1.13445	3.95629	17.2767	3.23e-05	0.000760326	1.13445
3926	COL4A1	-1.13423	8.96345	10.3835	0.00127143	0.0118404	1.13423
11528	LY75	1.13419	3.96918	13.9511	0.000187632	0.00291933	1.13419
7628	GSTP1	-1.13404	9.82894	7.81393	0.00518451	0.0324366	1.13404
18134	SCML2	1.13402	1.9825	8.67167	0.00323195	0.0229067	1.13402
8808	ISYNA1	1.13369	4.18119	14.0907	0.000174204	0.00273414	1.13369
7184	GLCCI1	1.13169	4.46248	14.801	0.000119474	0.00203287	1.13169
16831	PTK7	-1.13133	7.29668	13.5708	0.000229731	0.00336962	1.13133
5624	EPHX2	1.13128	4.32221	9.96441	0.00159595	0.0137463	1.13128
21491	TRPV2	1.13124	3.9365	13.2965	0.000265904	0.00374192	1.13124
4351	CUL9	1.13113	5.63859	34.1391	5.13e-09	8.49e-07	1.13113
12084	MICALL1	-1.13108	6.87227	16.0607	6.13e-05	0.00123579	1.13108
20175	SUSD4	1.13094	5.05409	7.44382	0.00636545	0.0379349	1.13094
2646	CA2	-1.13082	6.23997	7.27114	0.00700712	0.0405316	1.13082
11878	MDM1	1.13012	3.95483	31.3999	2.1e-08	2.52e-06	1.13012
8093	HMGCR	-1.12863	7.20061	12.0763	0.000510676	0.00611175	1.12863
8838	ITGB4	-1.12855	8.72055	11.1106	0.000858371	0.00892417	1.12855
23337	ZSCAN16	1.12768	2.08702	12.3708	0.000436096	0.00544163	1.12768
8724	IPCEF1	1.12722	2.98774	11.513	0.000691096	0.00761985	1.12722
11727	MAPK6	-1.12588	7.95381	13.2198	0.000277012	0.00385948	1.12588
20101	STX1A	-1.12565	2.96445	7.98247	0.00472326	0.0302925	1.12565
586	ALOX5	1.12552	5.03114	10.2336	0.00137903	0.0124543	1.12552
21533	TSPAN11	-1.12466	4.43972	8.70436	0.0031745	0.0226392	1.12466
16932	PYCR1	-1.12443	4.98925	9.36209	0.0022152	0.0175636	1.12443
10542	LOC100507463	1.12412	3.65966	16.6265	4.55e-05	0.000979104	1.12412
3614	CHST3	-1.12254	5.91324	13.7287	0.000211206	0.00319772	1.12254
725	ANKRD36	1.12187	2.83769	17.6084	2.71e-05	0.000664345	1.12187
2922	CCDC146	1.12183	4.26284	10.9537	0.000934152	0.00948148	1.12183
4396	CXorf21	1.12175	2.31553	9.46696	0.00209205	0.0168533	1.12175
21142	TNFRSF14	1.12156	5.58881	20.2685	6.73e-06	0.000228811	1.12156
5059	DNMBP	-1.12117	5.31017	17.7624	2.5e-05	0.000632203	1.12117
3307	CDK5R1	-1.12011	4.91887	11.0681	0.000878275	0.00907883	1.12011
5399	EGR2	1.12001	4.58939	7.11005	0.00766528	0.0431561	1.12001
2019	C17orf51	-1.11994	3.47266	11.986	0.000536005	0.00632547	1.11994
10143	LOC100130992	1.11943	1.26479	8.171	0.00425654	0.0279389	1.11943
4512	CYP51A1	-1.11865	6.76885	14.6694	0.000128108	0.00214471	1.11865
13954	NAGS	-1.11762	2.28102	8.40675	0.0037383	0.0254789	1.11762
1782	C10orf58	-1.11735	7.01396	19.3232	1.1e-05	0.00033487	1.11735
8058	HLA-DQB1	1.11689	6.84349	8.1753	0.00424646	0.0279105	1.11689
4518	CYSLTR1	1.11539	2.01184	7.41759	0.00645893	0.0382883	1.11539
22383	WIPF1	1.11492	6.68049	15.4008	8.7e-05	0.00160488	1.11492
15862	PIK3CG	1.11449	3.7269	8.88651	0.00287286	0.0212087	1.11449
5568	ENPEP	-1.11442	3.6047	11.1421	0.00084389	0.00880462	1.11442
10004	LMO4	1.11224	6.76808	15.9175	6.62e-05	0.00130582	1.11224
12025	MFSD7	1.11211	2.45989	7.3245	0.00680209	0.0395657	1.11211
8817	ITGA2B	1.11201	1.21394	6.89491	0.00864415	0.046856	1.11201
20386	TBC1D16	-1.11175	3.9088	20.7674	5.19e-06	0.00018422	1.11175
5621	EPHB4	-1.11139	6.6997	21.561	3.43e-06	0.000134926	1.11139
17966	S100A3	-1.11066	2.96714	7.45143	0.00633862	0.0378059	1.11066
8367	HUNK	1.11027	2.13176	7.13792	0.00754705	0.0426885	1.11027
20666	THBD	-1.10927	7.14442	8.89471	0.00285998	0.0211557	1.10927
6332	FBXO45	-1.10893	6.54468	10.9181	0.000952275	0.0096185	1.10893
19631	SOWAHC	-1.10874	7.25053	11.9169	0.000556275	0.00649731	1.10874
6818	FURIN	-1.10812	7.40267	21.207	4.12e-06	0.0001566	1.10812
5791	F12	-1.10811	2.88335	8.58516	0.00338914	0.0236979	1.10811
13878	MYO1G	1.10806	4.51977	15.5341	8.1e-05	0.00152873	1.10806
21159	TNFSF13B	1.10789	4.19716	7.17233	0.00740367	0.0422218	1.10789
11366	LRP12	-1.10667	5.06796	9.33404	0.00224936	0.0177668	1.10667
18670	SLC19A3	-1.10637	0.938314	6.98575	0.00821611	0.0452944	1.10637
16290	PPARD	-1.10554	6.78752	11.2843	0.000781658	0.00840239	1.10554
23105	ZNF608	-1.10551	3.55755	9.6607	0.00188251	0.01557	1.10551
18609	SLAMF8	1.10539	4.76423	7.93981	0.00483589	0.0308113	1.10539
9361	KLHL6	1.10434	5.019	7.87189	0.00502092	0.031699	1.10434
6939	GALM	1.10407	3.87499	10.5745	0.00114656	0.0110156	1.10407
15588	PDGFC	-1.10376	4.65947	6.99257	0.00818487	0.0451971	1.10376
18944	SLC7A1	-1.10342	7.35536	14.2585	0.000159339	0.00256106	1.10342
8101	HMGN5	1.10308	2.02262	8.42607	0.00369879	0.0252374	1.10308
16961	QSOX1	-1.10074	7.01139	12.6998	0.000365703	0.00476002	1.10074
5145	DQX1	1.09897	3.31934	10.2886	0.00133851	0.0122839	1.09897
10139	LOC100130950	1.09856	0.633318	9.68896	0.00185379	0.01542	1.09856
22430	WWC1	-1.09847	5.38823	9.17863	0.00244857	0.0188695	1.09847
18064	SCAI	1.09813	4.01675	22.6702	1.92e-06	8.81e-05	1.09813
6060	FAM24B	1.09813	1.11505	8.23028	0.00411971	0.0272372	1.09813
16089	PMAIP1	1.09793	5.43372	13.6177	0.000224064	0.00332054	1.09793
10010	LMTK3	-1.0977	3.45717	10.6145	0.00112203	0.0108443	1.0977
461	AIF1L	-1.09713	5.10323	7.83127	0.005135	0.0322155	1.09713
5278	E2F1	1.09666	4.39719	15.9287	6.58e-05	0.00130166	1.09666
17515	RMI2	1.09627	4.49168	15.2775	9.28e-05	0.00168776	1.09627
3927	COL4A2	-1.09552	8.7555	10.8187	0.00100479	0.010017	1.09552
11720	MAPK12	-1.09534	3.44265	10.0977	0.00148453	0.0130097	1.09534
16646	PRR5L	1.09486	3.93373	13.4175	0.000249286	0.00356845	1.09486
7484	GPR65	1.09424	3.33602	10.1043	0.0014792	0.0129943	1.09424
5731	ETV4	-1.09364	4.23053	10.3361	0.00130456	0.0120488	1.09364
9218	KIAA1875	1.09327	1.52878	12.7912	0.000348256	0.00459452	1.09327
8391	ICAM1	1.09029	6.98614	10.9454	0.000938353	0.00950425	1.09029
7710	GYLTL1B	-1.09028	4.80455	10.0526	0.00152131	0.013239	1.09028
8921	KANK1	-1.09004	6.49411	8.46381	0.00362281	0.024878	1.09004
41	ABCA2	1.08982	5.45998	13.2027	0.000279547	0.00388882	1.08982
8765	IRF1	1.08966	6.7677	13.7873	0.000204718	0.00312549	1.08966
17291	RCSD1	1.08933	4.86257	9.83648	0.00171085	0.0144539	1.08933
7033	GCH1	1.0889	5.1736	22.9739	1.64e-06	7.79e-05	1.0889
6634	FLT3LG	1.08888	2.77435	13.8207	0.000201112	0.00308987	1.08888
7746	HAAO	1.08755	1.80206	9.03105	0.00265432	0.0199776	1.08755
17273	RCAN1	-1.08679	6.11743	12.9498	0.000319963	0.0043228	1.08679
9401	KNTC1	1.0857	6.23981	19.4432	1.04e-05	0.000317089	1.0857
8512	IGFLR1	1.08516	3.50305	12.587	0.000388444	0.00497597	1.08516
197	ACSL6	1.08456	1.06049	7.33673	0.00675598	0.0394234	1.08456
10038	LOC100128288	1.08456	1.23894	9.09699	0.0025603	0.0194646	1.08456
15319	PALMD	-1.08442	5.64168	8.67367	0.00322841	0.0229037	1.08442
4777	DENND2D	1.08268	5.51876	19.809	8.56e-06	0.000274554	1.08268
20832	TMED3	-1.08262	6.46263	17.4224	2.99e-05	0.000716936	1.08262
7478	GPR56	-1.0826	7.23155	15.0636	0.000103948	0.00184135	1.0826
7134	GIMAP4	1.08254	5.07686	9.92081	0.0016342	0.013971	1.08254
9597	LAIR1	1.08203	4.92941	7.161	0.00745057	0.0423731	1.08203
6504	FKBP9	-1.08155	6.70195	16.5515	4.73e-05	0.00100822	1.08155
11402	LRRC32	-1.0807	4.66077	8.53883	0.0034765	0.0241005	1.0807
21329	TRANK1	1.07969	5.21959	16.9523	3.83e-05	0.000858887	1.07969
7456	GPR183	1.07964	5.29256	7.77795	0.00528877	0.0329756	1.07964
7719	GZMB	1.07866	3.92823	8.28505	0.00399728	0.0266211	1.07866
8053	HLA-DPA1	1.07785	8.69893	7.33172	0.00677481	0.0394869	1.07785
8539	IKBKE	1.07784	4.78435	22.3094	2.32e-06	0.000101809	1.07784
3577	CHPF	-1.07685	6.06375	17.0678	3.61e-05	0.000826014	1.07685
587	ALOX5AP	1.07672	4.56409	10.8841	0.000969952	0.009743	1.07672
13865	MYO10	-1.07651	6.82312	13.6855	0.000216119	0.00325344	1.07651
7002	GATSL3	-1.07535	3.02953	9.12908	0.00251579	0.019245	1.07535
20005	STAMBPL1	1.07523	3.47354	13.112	0.000293403	0.00403153	1.07523
7248	GMFG	1.07492	4.35146	11.2001	0.000817948	0.00863291	1.07492
165	ACOT11	-1.07479	4.31915	8.56602	0.00342496	0.0238686	1.07479
7133	GIMAP2	1.07447	3.61978	7.35438	0.00668994	0.0392266	1.07447
1277	ATP6AP1L	1.07439	0.464273	8.62134	0.00332248	0.023389	1.07439
1630	BOP1	-1.07424	5.74942	19.6669	9.22e-06	0.000289207	1.07424
16821	PTGS1	-1.07367	6.1314	7.09137	0.00774562	0.0435411	1.07367
17490	RIN1	-1.07354	4.59089	12.4861	0.000409999	0.00518371	1.07354
3248	CDC7	1.07264	4.75237	16.3712	5.21e-05	0.00109153	1.07264
8819	ITGA4	1.0725	5.09156	11.4867	0.000700963	0.00768211	1.0725
15565	PDE2A	-1.07188	3.28727	8.21998	0.00414316	0.0273674	1.07188
19763	SPI1	1.07029	4.91649	10.6858	0.00107962	0.0105605	1.07029
16156	PODXL2	1.06985	4.20914	7.25516	0.00706974	0.0407805	1.06985
495	AKAP7	1.06957	3.0475	11.6269	0.000650041	0.00728296	1.06957
21766	TYROBP	1.06949	5.34709	8.04351	0.00456669	0.0295354	1.06949
10835	LOC286367	1.06949	1.25648	9.2269	0.00238485	0.0185484	1.06949
2218	C2	1.06934	5.74589	6.80439	0.0090934	0.0486574	1.06934
8419	IDUA	1.0684	3.71791	13.0681	0.000300376	0.00411956	1.0684
18781	SLC29A3	1.06812	3.18127	9.58059	0.00196645	0.0161178	1.06812
14138	NEDD1	1.06803	5.87134	13.327	0.000261611	0.00369901	1.06803
16909	PVR	-1.06776	5.57249	17.7683	2.5e-05	0.000632203	1.06776
11817	MBOAT2	-1.06619	6.70368	7.00538	0.00812652	0.0449777	1.06619
621	AMMECR1	-1.06583	5.94661	11.0819	0.000871736	0.00903047	1.06583
2835	CAV2	-1.06569	6.8832	12.7552	0.000355016	0.00465419	1.06569
2503	C7orf29	1.06541	3.06081	10.8995	0.000961911	0.00967557	1.06541
7161	GJB3	-1.06529	6.54835	7.39531	0.00653941	0.0386239	1.06529
22934	ZNF37BP	1.06416	4.68354	21.0554	4.46e-06	0.000164941	1.06416
16482	PRDM15	1.0633	4.5354	20.7391	5.26e-06	0.000185608	1.0633
22338	WDR76	1.06241	4.84871	19.5109	1e-05	0.000308015	1.06241
17863	RRN3P1	1.06147	1.5428	9.52521	0.00202668	0.0165	1.06147
10432	LOC100506305	-1.06106	4.06796	6.90618	0.00858985	0.0466636	1.06106
7874	HELB	1.06026	1.97653	11.7552	0.00060672	0.00692003	1.06026
979	ARHGDIB	1.06003	7.33371	17.1003	3.55e-05	0.00081457	1.06003
16811	PTGER4	1.05974	4.67113	10.9124	0.000955241	0.00962843	1.05974
3412	CENPJ	1.05962	4.56213	14.1707	0.000166946	0.00264589	1.05962
15280	PACSIN1	1.05921	1.19226	7.68961	0.00555397	0.0342334	1.05921
5953	FAM169A	-1.05904	3.20294	10.6086	0.00112564	0.0108576	1.05904
7263	GNAI1	-1.05859	6.20289	12.8074	0.00034526	0.00457442	1.05859
18797	SLC2A9	-1.05847	4.04673	8.94926	0.00277583	0.0206591	1.05847
17014	RAB3D	-1.05708	6.33011	13.1306	0.000290508	0.00400366	1.05708
18784	SLC2A10	-1.05621	4.00003	8.04691	0.00455812	0.0295063	1.05621
21273	TPM1	-1.05591	6.93963	8.7768	0.00305086	0.0220635	1.05591
3872	CNTLN	1.05484	3.9584	15.4612	8.42e-05	0.00157259	1.05484
14139	NEDD4	-1.05484	5.49088	16.6977	4.38e-05	0.000952916	1.05484
8737	IQCB1	1.05462	5.26421	22.6191	1.98e-06	8.99e-05	1.05462
283	ADAMTS14	-1.05381	3.73725	6.9816	0.00823522	0.0453653	1.05381
10891	LOC374443	1.05221	3.3722	14.1614	0.000167775	0.00265037	1.05221
1217	ATM	1.04949	5.98717	22.3019	2.33e-06	0.000101899	1.04949
87	ABHD11	1.04855	4.22866	16.6815	4.42e-05	0.000958573	1.04855
13816	MYC	-1.04829	7.41722	15.9543	6.49e-05	0.00128941	1.04829
11687	MAP2K6	1.04743	2.45799	11.6667	0.000636274	0.00718415	1.04743
7081	GEN1	1.04702	5.49793	18.2912	1.9e-05	0.00051806	1.04702
18867	SLC39A14	-1.0467	6.46495	8.84409	0.0029404	0.0215427	1.0467
8980	KCNE3	1.04455	3.50757	9.99147	0.00157267	0.013586	1.04455
23296	ZNF879	1.0444	2.20656	11.6122	0.000655221	0.00731844	1.0444
10651	LOC153684	1.04237	1.39058	10.468	0.0012146	0.0114503	1.04237
15861	PIK3CD	1.04128	5.608	20.2514	6.79e-06	0.000230006	1.04128
5231	DUSP6	-1.04078	6.90641	19.9711	7.86e-06	0.000255602	1.04078
8966	KCNAB2	1.04018	5.1822	14.1538	0.000168461	0.00265545	1.04018
5570	ENPP2	1.03903	5.55844	7.00661	0.00812095	0.0449777	1.03903
5245	DVL1	-1.03827	6.19598	26.9612	2.08e-07	1.46e-05	1.03827
18759	SLC26A1	1.03819	1.37299	9.00898	0.00268656	0.0201285	1.03819
15725	PGF	-1.03819	4.8542	6.79085	0.00916263	0.0488841	1.03819
6262	FAT1	-1.03809	7.54988	8.32744	0.00390506	0.0262283	1.03809
1655	BRCA2	1.03774	4.16371	15.5995	7.83e-05	0.00148836	1.03774
13445	MNS1	1.03773	2.4459	9.5664	0.00198171	0.0162246	1.03773
21125	TNFAIP2	1.03742	8.269	11.26	0.000791956	0.00842574	1.03742
14537	NSUN5P2	1.03667	2.66079	13.6826	0.000216449	0.00325344	1.03667
2255	C20orf96	1.03653	2.68096	13.9493	0.000187807	0.00291933	1.03653
1003	ARHGEF6	1.03625	5.21991	10.0902	0.00149058	0.013047	1.03625
13877	MYO1F	1.03618	5.42066	10.4408	0.00123264	0.0115751	1.03618
21173	TNKS1BP1	-1.03576	7.93033	16.8017	4.15e-05	0.000910231	1.03576
8431	IFI30	1.03524	7.48062	9.40966	0.00215846	0.0172546	1.03524
2788	CARD8	1.03362	5.42489	18.7421	1.5e-05	0.000424852	1.03362
2572	C9orf100	1.03359	3.0322	11.4446	0.000717014	0.00780516	1.03359
171	ACOT7	-1.03317	6.02725	11.8041	0.000591006	0.00680475	1.03317
21690	TUBA1C	-1.03206	8.08009	13.5619	0.000230822	0.00338116	1.03206
5799	F3	-1.03174	7.66768	6.79939	0.00911889	0.0487401	1.03174
342	ADHFE1	1.03167	2.72427	7.63619	0.00572086	0.0348637	1.03167
13492	MPEG1	1.03111	6.57794	8.65662	0.00325876	0.0230295	1.03111
20923	TMEM176B	1.03074	5.67127	7.62284	0.00576337	0.0350465	1.03074
958	ARHGAP26	1.02946	5.35891	12.5852	0.000388818	0.00497639	1.02946
13882	MYO5A	-1.02944	6.62524	14.538	0.000137364	0.00227871	1.02944
2956	CCDC3	-1.02927	4.77283	9.59156	0.00195473	0.0160579	1.02927
13716	MTHFD2L	-1.02918	1.72715	7.14266	0.00752715	0.042609	1.02918
16042	PLEKHO1	1.02905	5.21975	14.2212	0.000162527	0.00259823	1.02905
16593	PROS1	-1.0287	5.63085	9.06568	0.00260452	0.0197167	1.0287
15881	PION	1.02846	4.93179	12.4008	0.00042915	0.00536991	1.02846
21221	TOP1MT	-1.02812	5.07521	14.2257	0.000162145	0.00259806	1.02812
19788	SPIRE1	-1.02788	5.49636	11.2536	0.000794674	0.00844848	1.02788
5760	EXOC6B	-1.02771	4.99155	11.6199	0.000652509	0.00729378	1.02771
18232	SEC31B	1.02757	4.21885	15.4472	8.48e-05	0.00158021	1.02757
4076	CPT1A	-1.02731	6.66241	9.90827	0.00164538	0.014031	1.02731
20599	TFAP2A	-1.02705	6.20658	10.4195	0.00124692	0.0116419	1.02705
17324	RELB	1.02644	5.11664	15.959	6.47e-05	0.00128796	1.02644
9249	KIF24	1.02589	3.43591	13.0241	0.000307504	0.00419756	1.02589
16515	PRICKLE1	-1.02567	4.00169	8.65328	0.00326474	0.0230429	1.02567
21365	TRIB3	-1.02531	4.08734	9.43317	0.00213095	0.017091	1.02531
5301	EBPL	-1.02503	5.10947	12.6382	0.000377936	0.00488	1.02503
3123	CD109	-1.02495	7.58136	7.98043	0.00472857	0.0303033	1.02495
14163	NELF	-1.02464	5.78155	14.4343	0.000145137	0.00236987	1.02464
9686	LCP2	1.02433	5.80029	10.8287	0.000999405	0.00997692	1.02433
12018	MFSD2A	-1.02418	4.83605	7.83096	0.00513589	0.0322155	1.02418
23231	ZNF773	-1.02391	2.15116	10.6459	0.00110316	0.010726	1.02391
3076	CCNE2	1.02289	4.43432	12.7462	0.000356725	0.0046724	1.02289
16885	PTRF	-1.02268	8.17667	14.8912	0.000113893	0.00196779	1.02268
11487	LSP1	1.0222	6.37476	11.6424	0.000644654	0.00724489	1.0222
22935	ZNF382	1.02212	0.877819	8.10857	0.00440564	0.0287106	1.02212
560	ALG1L	1.02177	2.23494	7.35691	0.00668056	0.0391874	1.02177
22657	ZDHHC23	1.02155	3.74397	11.7753	0.000600218	0.00687279	1.02155
8108	HMOX2	-1.02115	6.0801	14.9234	0.000111968	0.00194608	1.02115
15533	PCSK6	-1.02047	4.36143	6.96339	0.00831945	0.0457428	1.02047
9231	KIF13A	-1.02006	6.62584	16.2006	5.7e-05	0.00116061	1.02006
16929	PXN	-1.01978	7.15534	13.7875	0.000204692	0.00312549	1.01978
16321	PPIEL	1.01972	2.32826	10.2678	0.0013537	0.0123556	1.01972
17332	RENBP	1.01961	2.86319	7.19828	0.00729733	0.0417297	1.01961
8150	HOMER1	-1.01817	4.20142	10.6438	0.00110438	0.0107284	1.01817
998	ARHGEF37	-1.0181	5.70917	6.83874	0.00892015	0.0479948	1.0181
18627	SLC12A7	1.01772	5.79297	12.9388	0.00032185	0.00434048	1.01772
6186	FAM83H	-1.0175	7.58631	12.3527	0.000440355	0.00547718	1.0175
16540	PRKCDBP	-1.01703	4.23704	6.98868	0.0082027	0.0452376	1.01703
3016	CCDC88B	1.01679	5.45402	14.2206	0.000162582	0.00259823	1.01679
5779	EXTL3	-1.01646	6.13889	15.3535	8.92e-05	0.00163135	1.01646
15996	PLCL2	1.01572	3.83443	9.86432	0.00168515	0.0142616	1.01572
14193	NFAM1	1.01473	3.71373	7.42826	0.00642073	0.0381706	1.01473
14197	NFATC2	1.01231	2.72813	6.83383	0.00894472	0.0480737	1.01231
1971	C16orf45	-1.01032	3.08061	9.03027	0.00265545	0.0199776	1.01032
6242	FANCL	1.00928	4.05471	21.961	2.78e-06	0.00011465	1.00928
9801	LIME1	1.00739	3.57565	11.7951	0.000593868	0.0068282	1.00739
11849	MCM2	1.00717	6.76575	12.5708	0.00039183	0.0049987	1.00717
15871	PILRA	1.00716	3.38262	8.8319	0.0029601	0.0215764	1.00716
16816	PTGFRN	-1.00703	7.85598	12.655	0.00037456	0.00485362	1.00703
2955	CCDC28B	1.00599	1.95356	10.5513	0.00116106	0.011089	1.00599
7357	GP1BA	1.00592	0.861456	7.2016	0.00728384	0.0416917	1.00592
7034	GCHFR	1.00392	3.15165	7.39889	0.00652643	0.0385942	1.00392
15618	PDPN	-1.0033	6.55301	7.44046	0.00637735	0.0379902	1.0033
3170	CD38	1.00324	3.77009	7.53659	0.00604584	0.0363417	1.00324
1247	ATP2A3	1.00197	6.0916	7.28432	0.00695589	0.0402673	1.00197
5585	ENTPD7	-1.00141	5.42534	15.8716	6.78e-05	0.00132707	1.00141
21869	UBTD1	-1.00114	3.36413	13.4307	0.000247537	0.00354859	1.00114
