# Supplementary material for: HPV, tumour metabolism and novel target identification in head and neck squamous cell carcinoma
Source: Br J Cancer. 2019 Jan 17;120(3):356–67. doi: 10.1038/s41416-018-0364-7 (PMC6353968; doi:10.1038/s41416-018-0364-7)
Supplement: Supplementary file 12 — Supplementary Table 2 [file 41416_2018_364_MOESM12_ESM.xlsx]

## Sheet: TABLE 2
Table 2. List of genes in global metabolism related pathways
A4GALT
AACS
AADAT
AASDHPPT
AASS
ABAT
ABO
ABP1
ACAA1
ACAA2
ACACA
ACACB
ACAD8
ACADM
ACADS
ACADSB
ACADVL
ACAT1
ACAT2
ACER2
ACER3
ACHE
ACLY
ACO1
ACO2
ACOT2
ACOT4
ACOT7
ACOX1
ACOX2
ACOX3
ACP1
ACP2
ACP5
ACP6
ACPP
ACSL1
ACSL3
ACSL4
ACSL5
ACSL6
ACSM3
ACSS1
ACSS2
ACSS3
ACYP1
ACYP2
ADA
ADC
ADCY1
ADCY2
ADCY3
ADCY4
ADCY5
ADCY6
ADCY7
ADCY9
ADH1B
ADH1C
ADH5
ADH7
ADI1
ADK
ADO
ADPGK
ADSL
ADSS
ADSSL1
AFMID
AGK
AGL
AGMAT
AGPAT1
AGPAT2
AGPAT3
AGPAT4
AGPAT6
AGPAT9
AGPS
AHCY
AHCYL1
AHCYL2
AK1
AK2
AK3
AK4
AKR1A1
AKR1B1
AKR1B10
AKR1C1
AKR1C2
AKR1C3
ALAD
ALAS1
ALDH18A1
ALDH1A1
ALDH1A2
ALDH1A3
ALDH1B1
ALDH1L1
ALDH1L2
ALDH2
ALDH3A1
ALDH3A2
ALDH3B1
ALDH3B2
ALDH4A1
ALDH5A1
ALDH6A1
ALDH7A1
ALDH9A1
ALDOA
ALDOC
ALG1
ALG10
ALG10B
ALG11
ALG12
ALG13
ALG14
ALG2
ALG3
ALG5
ALG6
ALG8
ALG9
ALOX12
ALOX12B
ALOX15B
ALOX5
ALPL
AMD1
AMDHD1
AMDHD2
AMPD1
AMPD2
AMPD3
AMT
AMY2B
ANPEP
AOC3
AOX1
APIP
APRT
ARG2
ARSA
ARSB
ASAH1
ASH1L
ASL
ASNS
ASS1
ATIC
ATP12A
ATP5A1
ATP5B
ATP5C1
ATP5D
ATP5F1
ATP5G1
ATP5G2
ATP5G3
ATP5H
ATP5I
ATP5J
ATP5J2
ATP5L
ATP5O
ATP6AP1
ATP6V0A1
ATP6V0A2
ATP6V0A4
ATP6V0B
ATP6V0C
ATP6V0D1
ATP6V0D2
ATP6V0E1
ATP6V0E2
ATP6V1A
ATP6V1B1
ATP6V1B2
ATP6V1C1
ATP6V1C2
ATP6V1D
ATP6V1E1
ATP6V1E2
ATP6V1F
ATP6V1G1
ATP6V1H
AUH
B3GALNT1
B3GALT4
B3GALT5
B3GALT6
B3GAT3
B3GNT1
B3GNT2
B3GNT3
B3GNT5
B4GALNT1
B4GALT1
B4GALT2
B4GALT3
B4GALT4
B4GALT6
B4GALT7
BBOX1
BCAT1
BCAT2
BCKDHA
BCKDHB
BCMO1
BDH1
BDH2
BLVRA
BLVRB
BPGM
BPNT1
BST1
BTD
C1GALT1
C1GALT1C1
CA12
CA13
CA2
CA3
CA5B
CA9
CAD
CANT1
CARNS1
CAT
CBR1
CBR3
CBS
CCBL1
CCBL2
CD38
CDA
CDIPT
CDO1
CDS1
CDS2
CEL
CEPT1
CERK
CES1
CH25H
CHDH
CHI3L1
CHIT1
CHKA
CHPF
CHPF2
CHPT1
CHST11
CHST12
CHSY1
CHSY3
CKB
CKM
CKMT1A
CKMT1B
CMAS
CMBL
CMPK1
CMPK2
COASY
COMT
COQ2
COQ3
COQ5
COQ6
COQ7
COX10
COX11
COX15
COX17
COX4I1
COX5A
COX5B
COX6A1
COX6B1
COX6B2
COX6C
COX7A1
COX7A2
COX7A2L
COX7B
COX7C
COX8A
CP
CPOX
CPS1
CPT1A
CPT1C
CPT2
CRLS1
CRYL1
CS
CSAD
CSGALNACT1
CSGALNACT2
CTH
CTPS
CTPS2
CYB5R1
CYB5R2
CYB5R3
CYC1
CYP11A1
CYP1B1
CYP26A1
CYP26B1
CYP27A1
CYP27B1
CYP2C18
CYP2C9
CYP2E1
CYP2J2
CYP2R1
CYP2U1
CYP39A1
CYP3A5
CYP4F11
CYP4F3
CYP51A1
CYP7B1
DAD1
DAK
DBT
DCK
DCTD
DCXR
DDOST
DEGS1
DEGS2
DERA
DGAT1
DGAT2
DGKA
DGKD
DGKE
DGKG
DGKH
DGKQ
DGKZ
DGUOK
DHCR24
DHCR7
DHFR
DHODH
DHRS3
DHRS4
DHRS4L2
DHRS9
DLAT
DLD
DLST
DNMT1
DNMT3A
DNMT3B
DOLK
DOT1L
DPAGT1
DPM1
DPM2
DPM3
DPYD
DTYMK
DUT
EARS2
EBP
ECHS1
ECI1
ECI2
EHHADH
EHMT1
EHMT2
ELOVL2
ELOVL5
ELOVL6
ENO1
ENO2
ENO3
ENOPH1
ENPP1
ENPP2
ENTPD1
ENTPD2
ENTPD3
ENTPD4
ENTPD5
ENTPD6
EPHX2
EPRS
EPT1
ETNK1
ETNK2
EXT1
EXT2
EXTL2
EXTL3
FADS1
FADS2
FAH
FASN
FBP1
FDFT1
FDPS
FECH
FH
FHIT
FLAD1
FPGS
FPGT
FTH1
FTL
FUK
FUT1
FUT2
FUT3
FUT4
FUT6
FUT7
FUT8
G6PD
GAA
GAD1
GALC
GALE
GALK1
GALK2
GALM
GALNS
GALNT1
GALNT10
GALNT11
GALNT12
GALNT13
GALNT14
GALNT2
GALNT3
GALNT5
GALNT6
GALNT7
GALNTL1
GALNTL2
GALNTL4
GALT
GAMT
GANAB
GANC
GAPDH
GAPDHS
GART
GATM
GBA
GBE1
GBGT1
GCAT
GCDH
GCH1
GCLC
GCLM
GCNT1
GCNT2
GCNT3
GCNT4
GDA
GFPT1
GFPT2
GGCT
GGH
GGPS1
GGT1
GGT5
GGT6
GGT7
GK
GLA
GLB1
GLCE
GLDC
GLO1
GLS
GLS2
GLT25D1
GLT25D2
GLUD1
GLUL
GLYCTK
GMDS
GMPPA
GMPPB
GMPR
GMPR2
GMPS
GNE
GNPAT
GNPDA1
GNPDA2
GNPNAT1
GNS
GOT1
GOT2
GPAA1
GPAM
GPAT2
GPD1L
GPD2
GPI
GPT
GPT2
GPX1
GPX2
GPX3
GPX4
GPX7
GPX8
GRHPR
GSR
GSS
GSTA1
GSTA4
GSTK1
GSTM1
GSTM2
GSTM3
GSTM4
GSTO1
GSTO2
GSTP1
GSTT1
GSTZ1
GUCY1A2
GUCY1A3
GUCY1B3
GUCY2C
GUK1
GUSB
GYS1
H6PD
HAAO
HADH
HADHA
HADHB
HAGH
HAGHL
HAL
HCCS
HDC
HEMK1
HEXA
HEXB
HGSNAT
HIBADH
HIBCH
HK1
HK2
HK3
HKDC1
HLCS
HMBS
HMGCL
HMGCR
HMGCS1
HMOX1
HMOX2
HNMT
HPGDS
HPRT1
HPSE
HSD11B1
HSD11B2
HSD17B1
HSD17B10
HSD17B12
HSD17B2
HSD17B4
HSD17B6
HSD17B7
HSD17B8
HSD3B7
HYAL1
HYAL2
HYAL3
IARS
IARS2
IDH1
IDH2
IDH3A
IDH3B
IDH3G
IDI1
IDI2
IDO1
IDS
IDUA
IL4I1
IMPA1
IMPA2
IMPDH1
IMPDH2
INMT
INPP1
INPP4A
INPP4B
INPP5A
INPP5B
INPP5E
INPP5J
INPP5K
INPPL1
IPMK
IPPK
ISYNA1
ITPA
ITPK1
ITPKA
ITPKB
IVD
KDSR
KHK
KL
KMO
KYNU
L2HGDH
LAP3
LARS
LARS2
LCAT
LCLAT1
LCMT1
LCMT2
LDHA
LDHB
LDHD
LHPP
LIAS
LIPA
LIPG
LIPT1
LIPT2
LPCAT1
LPCAT2
LPCAT3
LPCAT4
LPGAT1
LPL
LRAT
LSS
LTA4H
LYPLA1
LYPLA2
MAN1A1
MAN1A2
MAN1B1
MAN1C1
MAN2A1
MAN2A2
MAOA
MAOB
MARS
MARS2
MAT1A
MAT2A
MAT2B
MBOAT1
MBOAT2
MBOAT7
MCAT
MCCC1
MCCC2
MCEE
MDH1
MDH2
ME1
ME2
ME3
MECR
METTL2B
METTL6
MGAM
MGAT1
MGAT2
MGAT3
MGAT4A
MGAT4B
MGAT5
MGLL
MGST1
MGST2
MGST3
MINPP1
MLYCD
MMAB
MOCS1
MOCS2
MOGS
MPI
MPST
MRI1
MSMO1
MTAP
MTFMT
MTHFD1
MTHFD1L
MTHFD2
MTHFD2L
MTHFR
MTMR1
MTMR2
MTMR6
MTMR7
MTR
MUT
MVD
MVK
NADK
NADSYN1
NAGK
NAGLU
NAGS
NAMPT
NANP
NANS
NAPRT1
NAT1
NDST1
NDST2
NDUFA1
NDUFA10
NDUFA11
NDUFA12
NDUFA13
NDUFA2
NDUFA3
NDUFA4
NDUFA4L2
NDUFA5
NDUFA6
NDUFA7
NDUFA8
NDUFA9
NDUFAB1
NDUFB1
NDUFB10
NDUFB11
NDUFB2
NDUFB3
NDUFB4
NDUFB5
NDUFB6
NDUFB7
NDUFB8
NDUFB9
NDUFC1
NDUFC2
NDUFS1
NDUFS2
NDUFS3
NDUFS4
NDUFS5
NDUFS6
NDUFS7
NDUFS8
NDUFV1
NDUFV2
NDUFV3
NEU1
NEU3
NFS1
NIT2
NME1
NME3
NME4
NME6
NME7
NMNAT1
NMNAT2
NMNAT3
NNMT
NNT
NOS1
NOS2
NOS3
NPL
NPR1
NPR2
NSD1
NSDHL
NT5C
NT5C2
NT5C3
NT5E
NT5M
NTPCR
NUDT12
NUDT2
NUDT5
NUDT9
OAT
OCRL
ODC1
OGDH
OGDHL
OPLAH
OXCT1
OXSM
P4HA1
P4HA2
P4HA3
PAFAH1B1
PAFAH1B2
PAFAH1B3
PAFAH2
PAICS
PANK1
PANK2
PANK3
PANK4
PAPSS1
PAPSS2
PC
PCCA
PCCB
PCK2
PCYT1A
PCYT1B
PCYT2
PDE10A
PDE1A
PDE1B
PDE2A
PDE3A
PDE3B
PDE4A
PDE4B
PDE4C
PDE4D
PDE5A
PDE6B
PDE6D
PDE7A
PDE7B
PDE8A
PDE8B
PDE9A
PDHA1
PDHB
PDHX
PDXK
PDXP
PECR
PEMT
PFAS
PFKFB2
PFKFB3
PFKFB4
PFKL
PFKM
PFKP
PGAM1
PGAM2
PGAP1
PGD
PGK1
PGLS
PGM1
PGM2
PGM2L1
PGM3
PGP
PGS1
PHGDH
PHOSPHO1
PHOSPHO2
PHPT1
PI4K2A
PI4K2B
PI4KA
PI4KB
PIGA
PIGB
PIGC
PIGF
PIGH
PIGK
PIGL
PIGM
PIGN
PIGO
PIGP
PIGQ
PIGS
PIGT
PIGU
PIGV
PIGW
PIGX
PIGY
PIK3C2A
PIK3C2B
PIK3C2G
PIK3C3
PIK3CA
PIK3CB
PIK3CD
PIK3CG
PIKFYVE
PIP4K2A
PIP4K2B
PIP4K2C
PIP5K1A
PIP5K1B
PIP5K1C
PIP5KL1
PIPOX
PISD
PLA2G12A
PLA2G15
PLA2G2A
PLA2G2D
PLA2G2F
PLA2G3
PLA2G4A
PLA2G4D
PLA2G4E
PLA2G6
PLA2G7
PLB1
PLCB1
PLCB2
PLCB3
PLCB4
PLCD1
PLCD3
PLCD4
PLCE1
PLCG1
PLCG2
PLD1
PLD2
PLOD1
PLOD2
PLOD3
PMM1
PMM2
PMVK
PNLIPRP3
PNP
PNPLA3
PNPLA4
PNPLA6
PNPLA7
PNPO
PNPT1
POLA1
POLA2
POLD1
POLD2
POLD3
POLD4
POLE
POLE2
POLE3
POLE4
POLG
POLG2
POLR1A
POLR1B
POLR1C
POLR1D
POLR1E
POLR2A
POLR2B
POLR2C
POLR2D
POLR2E
POLR2F
POLR2G
POLR2H
POLR2I
POLR2J
POLR2J2
POLR2J3
POLR2K
POLR2L
POLR3A
POLR3B
POLR3C
POLR3D
POLR3E
POLR3F
POLR3G
POLR3GL
POLR3H
POLR3K
PON2
PON3
PPA1
PPA2
PPAP2A
PPAP2B
PPAP2C
PPAT
PPCDC
PPCS
PPOX
PPT1
PPT2
PRDX6
PRIM1
PRIM2
PRODH
PRPS1
PRPS2
PRUNE
PSAT1
PSPH
PSTK
PTDSS1
PTDSS2
PTEN
PTGDS
PTGES
PTGES2
PTGIS
PTGS1
PTGS2
PTPLA
PTPLB
PTS
PYCR1
PYCR2
PYCRL
PYGB
PYGL
PYGM
QARS
QDPR
QPRT
RBKS
RDH10
RDH11
RDH12
RDH16
RENBP
RETSAT
REV3L
RFK
RPE
RPE65
RPIA
RPN1
RPN2
RRM1
RRM2
RRM2B
SARDH
SAT1
SAT2
SCD
SCD5
SCP2
SDHA
SDHB
SDHC
SDHD
SDS
SEPHS1
SEPHS2
SEPSECS
SETD1A
SETD1B
SETD2
SETD7
SETD8
SETDB1
SETDB2
SETMAR
SGMS1
SGMS2
SGPL1
SGPP1
SGPP2
SGSH
SHMT1
SHMT2
SLC27A5
SLC33A1
SMPD1
SMPD2
SMPD3
SMPD4
SMS
SOAT1
SORD
SPHK1
SPHK2
SPR
SPTLC1
SPTLC2
SPTLC3
SQLE
SRD5A1
SRD5A3
SRM
SRR
ST3GAL1
ST3GAL2
ST3GAL3
ST3GAL4
ST3GAL5
ST3GAL6
ST6GAL1
ST6GAL2
ST6GALNAC1
ST6GALNAC3
ST6GALNAC4
ST6GALNAC6
ST8SIA1
STS
STT3A
STT3B
SUCLA2
SUCLG1
SUCLG2
SULT1A1
SULT1E1
SULT2B1
SUOX
SUV39H1
SUV39H2
SUV420H1
SUV420H2
SYNJ1
SYNJ2
TALDO1
TAZ
TBXAS1
TCIRG1
TDO2
TECR
TGDS
THTPA
TK1
TK2
TKT
TM7SF2
TMLHE
TPI1
TPK1
TRDMT1
TRIT1
TRMT11
TST
TSTA3
TUSC3
TXNDC12
TXNRD1
TXNRD2
TXNRD3
TYMP
TYMS
UAP1
UAP1L1
UCK1
UCK2
UCKL1
UGCG
UGDH
UGP2
UGT1A6
UGT8
UMPS
UPP1
UPRT
UQCR10
UQCR11
UQCRB
UQCRC1
UQCRC2
UQCRFS1
UQCRH
UQCRQ
UROD
UROS
UXS1
VARS
VARS2
VNN1
VNN2
WARS
WARS2
WBSCR17
WBSCR22
WHSC1
WHSC1L1
XDH
XYLB
XYLT1
XYLT2
ZNRD1
